# Supplementary material for: Genome-wide profiling of p53-regulated enhancer RNAs uncovers a subset of enhancers controlled by a lncRNA
Source: Nat Commun. 2015 Mar 27;6:6520. doi: 10.1038/ncomms7520 (PMC4389233; doi:10.1038/ncomms7520)
Supplement: Supplementary Dataset 1 — Nutlin-3a-responsive lncRNAs identified by RNA-seq analysis. [file ncomms7520-s2.txt]

locus_id	logFC	logCPM	LR	PValue	FDR	position	lincRNA	only_lincRNA	gene_ids	gene_names	transcript_ids	transcript_names
RLOC_00010376	5.380674829651389	3.9342845965027795	354.62362312389297	4.1715624085177597e-79	1.0620797892086198e-74	chr2:233924677-234115401	no	no	ENSG00000168918; NM_001017915; NM_005541	INPP5D	ENST00000359570; ENST00000417661; ENST00000422935; ENST00000450745; ENST00000455936; ENST00000465281; ENST00000467393; ENST00000472517; ENST00000474278; ENST00000480983; ENST00000491070; ENST00000493078; ENST00000493632; ENST00000496402; ENST00000538935; NM_001017915; NM_005541	INPP5D-002; INPP5D-003; INPP5D-004; INPP5D-007; INPP5D-008; INPP5D-009; INPP5D-010; INPP5D-011; INPP5D-012; INPP5D-013; INPP5D-014; INPP5D-201; INPP5D-202; INPP5D-203; INPP5D-204
RLOC_00003662	4.741237604720941	4.2626026769138505	349.822396444566	4.632498883878709e-78	5.897171079177589e-74	chr10:48355024-48373866	no	no	ENSG00000165388	ZNF488	ENST00000395702; ENST00000412534; ENST00000425196; ENST00000433077; ENST00000436850; ENST00000442001; ENST00000444585; ENST00000494156	ZNF488-002; ZNF488-003; ZNF488-004; ZNF488-005; ZNF488-006; ZNF488-007; ZNF488-008; ZNF488-009
RLOC_00020879	-4.212722553425841	5.98963034079395	327.918496576117	2.7298945190525793e-73	2.3167704818359597e-69	chr16:23690143-23701539	no	no	ENSG00000166851	PLK1	ENST00000300093; ENST00000330792; ENST00000425844	PLK1-001; PLK1-201; PLK1-202
RLOC_00015440	-4.533056488764191	4.84886820597931	315.517356937997	1.3719528620808497e-70	8.73247996714459e-67	chr5:162887175-162918168	no	no	ENSG00000072571; NM_001142556; NM_001142557; NM_012484; NM_012485	HMMR	ENST00000353866; ENST00000416990; ENST00000426586; ENST00000434157; ENST00000517936; ENST00000520345; ENST00000521108; ENST00000522094; NM_001142556; NM_001142557; NM_012484; NM_012485	HMMR-003; HMMR-004; HMMR-007; HMMR-008; HMMR-009; HMMR-010; HMMR-201; HMMR-202
RLOC_00040775	3.81882140362639	10.2133309494104	298.832088209071	5.918636122228999e-67	3.0137695134390096e-63	chr6:36644237-36653575	no	no	ENSG00000124762; NM_001220777; NM_001220778; NM_078467	CDKN1A	ENST00000244741; ENST00000373711; ENST00000448526; ENST00000459970; ENST00000462537; NM_001220777; NM_001220778; NM_078467	CDKN1A-001; CDKN1A-002; CDKN1A-003; CDKN1A-005; CDKN1A-202
RLOC_00051411	3.78644368510581	5.68170557139482	285.982285513493	3.73250742676271e-64	1.5838273180896395e-60	chr8:41510739-41753998	no	no	ENSG00000029534; NM_001142445; NM_001142446; NM_020475; NM_020477; NM_020478; NM_020480	ANK1	ENST00000289734; ENST00000335651; ENST00000347528; ENST00000352337; ENST00000358820; ENST00000379758; ENST00000396942; ENST00000396945; ENST00000518061; ENST00000518715; ENST00000520299; ENST00000521407; ENST00000522231; ENST00000524069; ENST00000524227; NM_001142445; NM_001142446; NM_020475; NM_020477; NM_020478; NM_020480	ANK1-001; ANK1-002; ANK1-005; ANK1-007; ANK1-008; ANK1-010; ANK1-011; ANK1-012; ANK1-013; ANK1-015; ANK1-201; ANK1-202; ANK1-203; ANK1-204; ANK1-205
RLOC_00014972	-4.2269315610296	5.5006277002415	284.914947606883	6.376414187831239e-64	2.3191929317454795e-60	chr5:137514408-137522932	no	no	ENSG00000112984; NM_005733	KIF20A	ENST00000502338; ENST00000503417; ENST00000504621; ENST00000508792; ENST00000511638; ENST00000513276; NM_005733	KIF20A-002; KIF20A-003; KIF20A-004; KIF20A-005; KIF20A-006; KIF20A-007
RLOC_00032861	-4.08105481801738	3.91171289955988	268.913569442389	1.9574640428062495e-60	6.229629316230898e-57	chr1:211831599-211848933	no	no	ENSG00000117650; NM_001204182; NM_001204183; NM_002497	NEK2	ENST00000366998; ENST00000462283; ENST00000489633; ENST00000540251; NM_001204182; NM_001204183; NM_002497	NEK2-002; NEK2-003; NEK2-004; NEK2-201
RLOC_00011904	6.41501456566154	2.36923682838269	264.74628285265703	1.58480212164121e-59	4.483229112998349e-56	chr15:79051545-79103805	no	no	ENSG00000136378; NM_014272	ADAMTS7	ENST00000456326; NM_014272	ADAMTS7-202
RLOC_00030254	-3.66763106695606	5.21822797729284	262.507305668987	4.8752093185008786e-59	1.2412282924903198e-55	chr1:68939835-68962765	no	no	ENSG00000024526; NM_001114120	DEPDC1	ENST00000370964; ENST00000370966; ENST00000488146; ENST00000489862; ENST00000525124; NM_001114120	DEPDC1-001; DEPDC1-003; DEPDC1-004; DEPDC1-005; DEPDC1-201
RLOC_00025164	4.42678210491835	2.9834440947963397	249.47560135853698	3.3788100915631493e-56	7.820409539199798e-53	chrX:134555868-134560225	no	no	NR_024359		NR_024359
RLOC_00002702	5.961885403174981	1.71568443697444	240.94656916418097	2.4451913779827698e-54	5.1878810402867693e-51	chr18:61143994-61170630	no	no	ENSG00000206075	SERPINB5	ENST00000382771; ENST00000424602; ENST00000464346; ENST00000465652; ENST00000489441	SERPINB5-001; SERPINB5-002; SERPINB5-003; SERPINB5-004; SERPINB5-005
RLOC_00055357	4.558242549547019	2.64181976010902	239.514620014483	5.0181133128145294e-54	9.827781918789078e-51	chr11:65659490-65668044	no	no	ENSG00000175592	FOSL1	ENST00000312562; ENST00000448083; ENST00000455710; ENST00000531493; ENST00000532401; ENST00000534222	FOSL1-001; FOSL1-002; FOSL1-003; FOSL1-004; FOSL1-005; FOSL1-006
RLOC_00023261	2.9812254299691006	3.98483241398125	235.313734870163	4.135821142789539e-53	7.521286163958679e-50	chrX:2670091-2732419	no	no	ENSG00000124343; NM_001141919; NM_001141920; NM_175569	XG	ENST00000381174; ENST00000503018; ENST00000509484; ENST00000519244; ENST00000533923; NM_001141919; NM_001141920; NM_175569	XG-001; XG-004; XG-006; XG-007; XG-202
RLOC_00031641	-3.0047386037560098	4.34744126083344	230.89623304574602	3.800937436454859e-52	6.45145780880938e-49	chr1:154947118-154951550	no	no	ENSG00000173207; NM_001826; NR_024163	CKS1B	ENST00000368436; ENST00000471245; ENST00000473344; ENST00000474215; ENST00000477676; NM_001826; NR_024163	CKS1B-003; CKS1B-004; CKS1B-005; CKS1B-006; CKS1B-007
RLOC_00032561	-4.33409942584221	5.37961060751706	214.703199468746	1.29364072080731e-48	2.05850579698463e-45	chr1:200520625-200589862	no	no	NM_014875		NM_014875
RLOC_00045297	2.38843243259724	6.466446228501639	213.604402038427	2.2465624547533997e-48	3.3645576528247994e-45	chr3:178735011-178790003	no	no	ENSG00000172667; NM_152240	ZMAT3	ENST00000311417; ENST00000414084; ENST00000432729; NM_152240	ZMAT3-001; ZMAT3-002; ZMAT3-004
RLOC_00020256	2.33274540202309	6.411760658485591	210.376164935723	1.1370972809224802e-47	1.60836093179369e-44	chr9:139388896-139440238	no	no	ENSG00000148400	NOTCH1	ENST00000277541; ENST00000491649; ENST00000494783	NOTCH1-001; NOTCH1-002; NOTCH1-003
RLOC_00039200	-3.4307201652216697	7.47466733397223	207.982946431772	3.78389968374091e-47	5.07042557621282e-44	chr17:57232860-57278990	no	no	NM_018304		NM_018304
RLOC_00011688	-2.87164727589486	5.73236334080338	207.33469533499297	5.240552138413339e-47	6.67122287220019e-44	chr15:69706585-69740162	no	no	ENSG00000137807; NM_138555	KIF23	ENST00000395392; ENST00000537891; ENST00000558303; ENST00000558346; ENST00000558585; ENST00000559279; ENST00000559283; ENST00000559456; ENST00000559689; ENST00000559944; ENST00000560042; ENST00000560125; ENST00000561089; NM_138555	KIF23-001; KIF23-002; KIF23-004; KIF23-005; KIF23-006; KIF23-007; KIF23-010; KIF23-011; KIF23-012; KIF23-013; KIF23-014; KIF23-015; KIF23-202
RLOC_00012204	-2.8745869508063704	6.342055037851441	207.124077763245	5.825466216477761e-47	7.06268427959637e-44	chr15:91509268-91537739	no	no	ENSG00000198901; NM_001267580; NM_003981; NM_199413	PRC1	ENST00000361188; ENST00000361919; ENST00000417173; ENST00000553494; ENST00000555455; ENST00000555745; ENST00000555791; ENST00000556129; ENST00000556972; ENST00000556982; ENST00000557763; ENST00000559326; ENST00000559811; ENST00000559828; ENST00000560423; ENST00000560605; ENST00000560914; NM_001267580; NM_003981; NM_199413	PRC1-003; PRC1-005; PRC1-006; PRC1-007; PRC1-008; PRC1-009; PRC1-010; PRC1-011; PRC1-012; PRC1-013; PRC1-015; PRC1-016; PRC1-017; PRC1-018; PRC1-019; PRC1-020; PRC1-201
RLOC_00035817	-4.053860318686859	6.3321529945882205	204.549364845587	2.12379672558787e-46	2.45781202879396e-43	chr12:49716971-49725398	no	no	ENSG00000135451; NM_001100620; NM_005480	TROAP	ENST00000380327; ENST00000546735; ENST00000546776; ENST00000547807; ENST00000547923; ENST00000548311; ENST00000548817; ENST00000549275; ENST00000549534; ENST00000549891; ENST00000550346; ENST00000550709; ENST00000551192; ENST00000551245; ENST00000551567; NM_001100620; NM_005480	TROAP-002; TROAP-003; TROAP-004; TROAP-005; TROAP-006; TROAP-007; TROAP-008; TROAP-009; TROAP-010; TROAP-011; TROAP-012; TROAP-013; TROAP-014; TROAP-015; TROAP-016
RLOC_00011052	-2.84013833420285	4.23530075563793	204.329014857591	2.37242859690891e-46	2.6261753077087297e-43	chr15:40674922-40685819	no	no	ENSG00000128944; NM_001142761; NM_001142762; NM_033286	C15orf23	ENST00000557920; ENST00000559083; ENST00000559304; ENST00000559591; ENST00000559604; ENST00000560220; ENST00000560321; ENST00000560673; ENST00000560981; ENST00000561169; ENST00000561196; ENST00000561367; NM_001142761; NM_001142762; NM_033286	C15orf23-002; C15orf23-004; C15orf23-006; C15orf23-007; C15orf23-008; C15orf23-009; C15orf23-010; C15orf23-011; C15orf23-012; C15orf23-013; C15orf23-014; C15orf23-015
RLOC_00011590	-4.52851335246212	4.03849547090956	201.138956609415	1.1783912636288197e-45	1.25007673216624e-42	chr15:65107831-65117816	no	no	ENSG00000140451	PIF1	ENST00000268043; ENST00000333425; ENST00000558380; ENST00000558547; ENST00000559239; ENST00000559522; ENST00000559872; ENST00000560382; ENST00000560444; ENST00000560504; ENST00000560627	PIF1-001; PIF1-002; PIF1-003; PIF1-004; PIF1-005; PIF1-006; PIF1-007; PIF1-008; PIF1-009; PIF1-010; PIF1-011
RLOC_00048109	-2.96767445117515	6.64266193062409	185.37710163158198	3.2469371718342895e-42	3.30668081579604e-39	chr4:174252527-174255583	no	no	ENSG00000164104; NM_001130688; NM_001130689; NM_002129	HMGB2	ENST00000296503; ENST00000446922; ENST00000506267; ENST00000511316; NM_001130688; NM_001130689; NM_002129	HMGB2-001; HMGB2-002; HMGB2-003; HMGB2-005
RLOC_00051059	2.49434523119215	4.02130124826948	183.436650831611	8.61188603497485e-42	8.43302378655614e-39	chr8:22941868-22990110	no	no	ENSG00000173535	TNFRSF10C	ENST00000356864; ENST00000397703; ENST00000517558; ENST00000518135; ENST00000520607; ENST00000544885	TNFRSF10C-001; TNFRSF10C-002; TNFRSF10C-003; TNFRSF10C-004; TNFRSF10C-005; TNFRSF10C-202
RLOC_00046488	2.79889820513364	5.47180537960004	182.52204244168098	1.36388202820866e-41	1.28609023845158e-38	chr4:52917497-52961053	no	no	ENSG00000163071	SPATA18	ENST00000295213; ENST00000419395; ENST00000503055; ENST00000505038; ENST00000505320; ENST00000506829; ENST00000508915; ENST00000510549; ENST00000511028; ENST00000514670	SPATA18-001; SPATA18-002; SPATA18-003; SPATA18-004; SPATA18-005; SPATA18-006; SPATA18-007; SPATA18-008; SPATA18-009; SPATA18-010
RLOC_00008486	-3.99781019513883	3.7179669348404505	178.466809923695	1.04757629438179e-40	9.52546159105725e-38	chr2:113493930-113522241	no	no	ENSG00000169607	CKAP2L	ENST00000302450; ENST00000435431; ENST00000461876; ENST00000474331; ENST00000481732; ENST00000497357; ENST00000541405	CKAP2L-001; CKAP2L-002; CKAP2L-003; CKAP2L-004; CKAP2L-005; CKAP2L-006; CKAP2L-201
RLOC_00050364	3.07796374379418	3.54883168446739	176.937868182821	2.2596387737435297e-40	1.98380700619001e-37	chr14:105403581-105444574	no	no	ENSG00000185567; NM_138420	AHNAK2	ENST00000555122; ENST00000555544; ENST00000557457; NM_138420	AHNAK2-002; AHNAK2-003; AHNAK2-004
RLOC_00034246	3.4401353375616495	4.68509750408177	175.82399596405	3.956120334090369e-40	3.35742745686469e-37	chr22:30636436-30642684	no	no	ENSG00000128342; NM_001257135	LIF	ENST00000249075; NM_001257135	LIF-001
RLOC_00014976	-4.186479794874661	3.07578149767708	175.287527131552	5.181057748091059e-40	4.25515258923866e-37	chr5:137620954-137674022	no	no	ENSG00000158402	CDC25C	ENST00000323760; ENST00000348983; ENST00000356505; ENST00000357274; ENST00000415130; ENST00000503022; ENST00000504831; ENST00000510119; ENST00000513970; ENST00000514017; ENST00000534892	CDC25C-001; CDC25C-002; CDC25C-003; CDC25C-005; CDC25C-006; CDC25C-007; CDC25C-008; CDC25C-201; CDC25C-202; CDC25C-203; CDC25C-204
RLOC_00006031	-4.09797064123573	5.58641907145699	173.327861467578	1.3879330001517101e-39	1.1042741932456999e-36	chr20:44441215-44445441	no	no	ENSG00000175063; NM_181799; NM_181800; NM_181802; NM_181803	UBE2C	ENST00000356455; ENST00000372568; ENST00000496085; NM_181799; NM_181800; NM_181802; NM_181803	UBE2C-001; UBE2C-002; UBE2C-004
RLOC_00047194	-3.65459445805702	5.635375305761929	172.169431366879	2.4851818781972496e-39	1.91735547330006e-36	chr4:104026963-104119476	no	no	ENSG00000138778	CENPE	ENST00000265148; ENST00000380026; ENST00000394771; ENST00000509120; ENST00000509823; ENST00000514974; ENST00000515478	CENPE-001; CENPE-003; CENPE-004; CENPE-005; CENPE-006; CENPE-201; CENPE-202
RLOC_00052701	-2.0961301605861	6.10160507846719	168.99896612285	1.22406918419861e-38	9.166118067557838e-36	chr8:128747680-128752658	no	no	ENSG00000136997; NM_002467	MYC	ENST00000259523; ENST00000454617; ENST00000517291; ENST00000520751; ENST00000524013; NM_002467	MYC-002; MYC-003; MYC-004; MYC-005; MYC-201
RLOC_00037791	-4.0933834828332	2.1271798244471003	168.22888308753	1.80304964662602e-38	1.31158982865996e-35	chr17:6347735-6354385	no	no	NM_001195228; NM_019013		NM_001195228; NM_019013
RLOC_00024252	-3.82143300405401	5.07999946826937	166.49466603750602	4.31332448951407e-38	3.05047893063968e-35	chrX:69509879-69640113	no	no	ENSG00000090889; NM_012310	KIF4A	ENST00000374388; ENST00000485406; ENST00000544650; NM_012310	KIF4A-002; KIF4A-201; KIF4A-202
RLOC_00035633	5.88086220985041	2.478142305035	165.913017933863	5.77918319913638e-38	3.9767028175679e-35	chr12:40787197-40964632	no	no	ENSG00000205592	MUC19	ENST00000380816; ENST00000425730; ENST00000427572; ENST00000454784; ENST00000460785; ENST00000471230; ENST00000484665; ENST00000492952; ENST00000538912; ENST00000541039; ENST00000542482; ENST00000543564; ENST00000546043	MUC19-001; MUC19-002; MUC19-004; MUC19-005; MUC19-007; MUC19-008; MUC19-009; MUC19-010; MUC19-011; MUC19-012; MUC19-013; MUC19-016; MUC19-201
RLOC_00049269	-2.83898312398303	3.80219843782552	164.462744558081	1.19859752106048e-37	8.030603391105191e-35	chr14:54863567-54886794	no	no	ENSG00000100526; NM_001130851	CDKN3	ENST00000216414; ENST00000335183; ENST00000395577; ENST00000434252; ENST00000439312; ENST00000458126; ENST00000541304; ENST00000543789; ENST00000555777; ENST00000555837; ENST00000556102; ENST00000556305; NM_001130851	CDKN3-001; CDKN3-002; CDKN3-004; CDKN3-005; CDKN3-008; CDKN3-009; CDKN3-010; CDKN3-011; CDKN3-012; CDKN3-201; CDKN3-202; CDKN3-203
RLOC_00028615	3.3196976508858995	3.73911222900185	164.306085588646	1.29686848253335e-37	8.46622347828179e-35	chr1:6472478-6484730	no	no	ENSG00000069812	HES2	ENST00000377834; ENST00000377836; ENST00000377837; ENST00000471190; ENST00000487437; ENST00000489730	HES2-001; HES2-002; HES2-003; HES2-004; HES2-005; HES2-006
RLOC_00036402	3.5795570717693104	10.3606106209809	163.626778184499	1.82513354090161e-37	1.16169749878388e-34	chr12:69201956-69237975	no	no	ENSG00000135679; ENSG00000256664; NM_002392	MDM2; RP11-611O2.3	ENST00000258149; ENST00000311440; ENST00000350057; ENST00000356290; ENST00000358483; ENST00000393410; ENST00000393412; ENST00000393415; ENST00000393416; ENST00000393417; ENST00000400501; ENST00000428863; ENST00000462284; ENST00000471946; ENST00000478070; ENST00000481186; ENST00000493419; ENST00000496959; ENST00000517852; ENST00000523991; ENST00000536089; ENST00000537182; ENST00000537570; ENST0000…	MDM2-001; MDM2-002; MDM2-004; MDM2-005; MDM2-007; MDM2-011; MDM2-012; MDM2-013; MDM2-014; MDM2-015; MDM2-016; MDM2-019; MDM2-022; MDM2-023; MDM2-024; MDM2-026; MDM2-027; MDM2-028; MDM2-029; MDM2-030; MDM2-031; MDM2-033; MDM2-039; MDM2-041; MDM2-042; MDM2-043; MDM2-044; MDM2-201; MDM2-202; MDM2-203; MDM2-204; MDM2-205; MDM2-206; MDM2-207; MDM2-208; RP11-611O2.3-001
RLOC_00047467	-4.068579457470451	5.18866598701422	161.84623773269698	4.46973357489942e-37	2.77559553212047e-34	chr4:122737599-122744783	no	no	NM_001237		NM_001237
RLOC_00004695	5.916133173768211	1.2145456088200601	161.304805648971	5.86909353682259e-37	3.55778860589293e-34	chr10:105791044-105845536	no	no	ENSG00000065618; ENSG00000216083	COL17A1; MIR936	ENST00000353479; ENST00000369733; ENST00000393211; ENST00000401264; ENST00000433822; ENST00000480127; ENST00000483876; ENST00000488320; ENST00000541872	COL17A1-001; COL17A1-002; COL17A1-003; COL17A1-004; COL17A1-005; COL17A1-006; COL17A1-007; COL17A1-201; MIR936-201
RLOC_00031973	-4.010283015107509	4.482221369817941	159.688285733154	1.3235932741223998e-36	7.836903432361909e-34	chr1:163236366-163325257	no	no	ENSG00000143228; NM_031423; NM_145697	NUF2	ENST00000271452; ENST00000367900; ENST00000442820; ENST00000450453; ENST00000487578; ENST00000490881; ENST00000497990; ENST00000524800; ENST00000527120; ENST00000527439; ENST00000531529; ENST00000534289; NM_031423; NM_145697	NUF2-001; NUF2-002; NUF2-003; NUF2-004; NUF2-005; NUF2-006; NUF2-007; NUF2-008; NUF2-009; NUF2-010; NUF2-011; NUF2-012
RLOC_00036173	3.37084635292916	5.62085348735379	156.901097512479	5.37974226188312e-36	3.11291449971692e-33	chr12:57522276-57607123	no	no	ENSG00000123384	LRP1	ENST00000243077; ENST00000338962; ENST00000451724; ENST00000553277; ENST00000553446; ENST00000554118; ENST00000554174; ENST00000555124; ENST00000555941; ENST00000556247; ENST00000556356; ENST00000556830	LRP1-001; LRP1-002; LRP1-003; LRP1-004; LRP1-005; LRP1-006; LRP1-007; LRP1-008; LRP1-009; LRP1-010; LRP1-011; LRP1-012
RLOC_00047850	-2.74791940971116	3.03386933065889	154.950528855471	1.43550514861098e-35	8.121769129696769e-33	chr4:154265801-154336007	no	no	ENSG00000121211; NM_001253861; NR_045605	MND1	ENST00000240488; ENST00000503967; ENST00000504860; ENST00000508731; NM_001253861; NR_045605	MND1-001; MND1-002; MND1-003; MND1-004
RLOC_00030444	4.27322202437853	1.03008155212033	154.711145950896	1.6192638436903599e-35	8.96227336094706e-33	chr1:85464830-85598710	no	no	ENSG00000162643; NM_145172	WDR63	ENST00000326813; ENST00000370596; ENST00000464801; ENST00000484007; ENST00000528899; NM_145172	WDR63-001; WDR63-003; WDR63-004; WDR63-005; WDR63-006
RLOC_00034912	2.18644543550408	5.592907608562349	153.767390149091	2.6035359051736397e-35	1.41034093927066e-32	chr12:4430359-4461522	no	no	ENSG00000078237; NM_020375	C12orf5	ENST00000537251; ENST00000539671; NM_020375	C12orf5-002; C12orf5-003
RLOC_00017428	4.230982389531721	1.69852335552251	151.627784326637	7.64147489899099e-35	4.0531656443398e-32	chr19:50553846-50570052	yes	no	ENSG00000204666; NR_027257	CTD-2126E3.1	ENST00000527209; NR_027257	CTD-2126E3.1-001
RLOC_00013900	-3.1014793047662996	6.71791603264943	149.49315661194402	2.23740623956073e-34	1.1514160769481898e-31	chr5:68462837-68473524	no	no	ENSG00000134057	CCNB1	ENST00000256442; ENST00000503507; ENST00000505500; ENST00000506572; ENST00000507798; ENST00000508407; ENST00000513102	CCNB1-001; CCNB1-002; CCNB1-003; CCNB1-004; CCNB1-005; CCNB1-006; CCNB1-007
RLOC_00035851	-2.62837399701923	6.52714421459094	149.472116139592	2.26122560280476e-34	1.1514160769481898e-31	chr12:50370706-50426919	no	no	ENSG00000161800; NM_001126103; NM_001126104; NM_013277	RACGAP1	ENST00000312377; ENST00000434422; ENST00000546595; ENST00000546723; ENST00000546764; ENST00000546786; ENST00000547061; ENST00000548158; ENST00000548247; ENST00000548320; ENST00000548598; ENST00000548644; ENST00000548824; ENST00000548961; ENST00000549342; ENST00000549777; ENST00000550149; ENST00000550651; ENST00000551145; ENST00000551260; ENST00000551876; ENST00000552004; ENST00000552310; ENST0000…	RACGAP1-001; RACGAP1-006; RACGAP1-007; RACGAP1-008; RACGAP1-009; RACGAP1-010; RACGAP1-011; RACGAP1-012; RACGAP1-013; RACGAP1-014; RACGAP1-015; RACGAP1-016; RACGAP1-017; RACGAP1-018; RACGAP1-019; RACGAP1-021; RACGAP1-023; RACGAP1-024; RACGAP1-026; RACGAP1-028; RACGAP1-029; RACGAP1-030; RACGAP1-031; RACGAP1-201
RLOC_00031011	5.891139710234389	2.39330598645029	146.187147191793	1.1814848264264498e-33	5.89815758447401e-31	chr1:116378998-116383747	no	no	ENSG00000177551; NM_001111061	NHLH2	ENST00000320238; ENST00000369506; ENST00000429731; NM_001111061	NHLH2-001; NHLH2-002; NHLH2-003
RLOC_00037766	3.34380380417081	4.11743789539806	145.637150108357	1.55835412215345e-33	7.62994152885133e-31	chr17:4935895-4955304	no	no	ENSG00000132517; NM_001104577; NM_017986	GPR172B	ENST00000254853; ENST00000512825; NM_001104577; NM_017986	GPR172B-001; GPR172B-202
RLOC_00044933	3.8077643913526	4.44362198367213	145.176440510584	1.9651098504749998e-33	9.4399427911497e-31	chr3:151011876-151034740	no	no	ENSG00000138271; NM_023915	GPR87	ENST00000260843; NM_023915	GPR87-001
RLOC_00005078	8.17646579527256	3.73088884685762	143.658714561271	4.21898864044719e-33	1.98917501455158e-30	chr10:133604734-133622535	no	no	ENSG00000189275	AL450307.1	ENST00000341866	AL450307.1-201
RLOC_00037900	-4.17543374388235	4.39013099001765	142.176431517703	8.89823239055282e-33	4.1186968899040996e-30	chr17:8108049-8113944	no	no	ENSG00000178999; NM_001256834; NM_004217	AURKB	ENST00000535053; NM_001256834; NM_004217	AURKB-202
RLOC_00010912	-2.6659179210591604	5.287105304124379	142.140824043006	9.05919190238136e-33	4.1186968899040996e-30	chr15:32907691-32930044	no	no	ENSG00000198826; NM_199357	ARHGAP11A	ENST00000361627; ENST00000543522; NM_199357	ARHGAP11A-001; ARHGAP11A-201
RLOC_00021302	-2.93282694770596	5.38927919662581	140.09738645742598	2.53464783660754e-32	1.1321427003513699e-29	chr16:56642111-56643264	no	no	ENSG00000125148	MT2A	ENST00000245185	MT2A-001
RLOC_00046117	-4.022427557001509	4.97668973400625	139.631835698179	3.2042286442352197e-32	1.4065458841763498e-29	chr4:17812525-17845071	no	no	ENSG00000109805; NM_022346	NCAPG	ENST00000509719; ENST00000510063; ENST00000513226; ENST00000514176; NM_022346	NCAPG-002; NCAPG-003; NCAPG-004; NCAPG-005
RLOC_00034877	-2.5352899709010495	5.950698608653799	138.869213436633	4.7043275901575494e-32	2.0300369567018898e-29	chr12:2966847-2986321	no	no	ENSG00000111206; NM_001243088; NM_001243089; NM_021953; NM_202002; NM_202003	FOXM1	ENST00000366362; ENST00000535350; ENST00000536066; ENST00000537018; ENST00000538564; ENST00000545049; NM_001243088; NM_001243089; NM_021953; NM_202002; NM_202003	FOXM1-004; FOXM1-005; FOXM1-006; FOXM1-007; FOXM1-008; FOXM1-009
RLOC_00029535	-3.40633045934591	5.25724302591899	138.160497634627	6.721849567062651e-32	2.85230483295692e-29	chr1:38158073-38174036	no	no	NM_001256875; NM_018101		NM_001256875; NM_018101
RLOC_00021856	-2.64084915632044	6.57924352021553	137.243627741889	1.06662100138245e-31	4.45183126150774e-29	chr16:88870186-88874684	no	no	NM_030928		NM_030928
RLOC_00031535	8.88257837820511	-0.12716988276053198	135.866416440373	2.13415932294028e-31	8.76382199388057e-29	chr1:152758690-152760130	no	no	ENSG00000186226	LCE1E	ENST00000368770; ENST00000368771	LCE1E-001; LCE1E-002
RLOC_00016604	4.48695749926874	1.14206439252728	135.080718696734	3.17015409637244e-31	1.2811448141848e-28	chr19:21666517-21686040	no	no	NR_037194		NR_037194
RLOC_00029518	-2.2369430953332405	3.59664957511419	135.03386155907802	3.24585812044552e-31	1.2912429335397298e-28	chr1:37261128-37499709	no	no	ENSG00000163873; NM_000831	GRIK3	ENST00000373093; ENST00000462621; ENST00000479620; NM_000831	GRIK3-002; GRIK3-003; GRIK3-004
RLOC_00011475	-2.9831423785059603	4.14419315226232	134.682205027591	3.8747966051253595e-31	1.5177280240998702e-28	chr15:59397277-59417074	no	no	ENSG00000157456	CCNB2	ENST00000288207; ENST00000559301; ENST00000559622; ENST00000561077	CCNB2-001; CCNB2-002; CCNB2-003; CCNB2-004
RLOC_00042336	-2.9201638211414	3.0491406704419304	133.055545790496	8.791724470853429e-31	3.36282296035921e-28	chr6:150285143-150294846	no	no	ENSG00000111981; NM_025218	ULBP1	ENST00000367345; NM_025218	ULBP1-001
RLOC_00055115	4.08551640248371	2.9565259814249303	133.042534294995	8.84953410620846e-31	3.36282296035921e-28	chr11:61025758-61062498	no	no	ENSG00000167992; NM_152718	VWCE	ENST00000301770; ENST00000335613; ENST00000398808; ENST00000535599; ENST00000535710; ENST00000538438; ENST00000538579; NM_152718	VWCE-001; VWCE-002; VWCE-003; VWCE-004; VWCE-005; VWCE-006; VWCE-007
RLOC_00039465	2.9677166103007204	6.623001371584901	132.970419306179	9.17690014995278e-31	3.4359393796735e-28	chr17:72858619-72869069	no	no	ENSG00000161513; NM_001258012; NM_001258013; NM_001258014; NM_001258015; NM_001258016; NM_004110; NM_024417; NR_047576	FDXR	ENST00000455107; NM_001258012; NM_001258013; NM_001258014; NM_001258015; NM_001258016; NM_004110; NM_024417; NR_047576	FDXR-205
RLOC_00002118	-4.60429157829263	4.81036640400431	132.217608155022	1.3408549824938497e-30	4.94756055859324e-28	chr18:2571510-2616571	no	no	ENSG00000080986	NDC80	ENST00000261597; ENST00000543946	NDC80-001; NDC80-201
RLOC_00037650	2.63512356897552	3.65457118722835	131.10995084590598	2.3426456833449797e-30	8.520537013994748e-28	chr17:1614798-1619566	no	no	NR_028502; NR_028503; NR_028504; NR_028505		NR_028502; NR_028503; NR_028504; NR_028505
RLOC_00043557	-2.3791527202785296	3.40882765186553	130.848665808754	2.6722109277784597e-30	9.582322566371779e-28	chr3:52109249-52188388	no	no	NM_001161580; NM_001161581; NM_015426		NM_001161580; NM_001161581; NM_015426
RLOC_00003685	5.35742652950042	1.8558334648752002	130.388341567352	3.3696349221575e-30	1.19154034886291e-27	chr10:49360856-49482717	no	no	ENSG00000170324; ENSG00000248306; NM_001018071; NR_033172	FRMPD2; RP11-13E1.3	ENST00000305531; ENST00000315814; ENST00000374201; ENST00000407470; ENST00000463706; ENST00000468556; ENST00000474573; ENST00000477710; ENST00000486151; ENST00000492045; ENST00000494505; ENST00000505547; NM_001018071; NR_033172_dup1	FRMPD2-001; FRMPD2-002; FRMPD2-003; FRMPD2-004; FRMPD2-005; FRMPD2-006; FRMPD2-007; FRMPD2-009; FRMPD2-010; FRMPD2-012; FRMPD2-201; RP11-13E1.3-001
RLOC_00047154	-1.7048633831507	8.04815001472422	127.91302484718	1.1727108667109e-29	4.090029954309539e-27	chr4:100869243-100871456	no	no	ENSG00000164032; NM_002106	H2AFZ	ENST00000296417; ENST00000511203; ENST00000511319; ENST00000511348; ENST00000527366; ENST00000529158; NM_002106	H2AFZ-001; H2AFZ-002; H2AFZ-003; H2AFZ-004; H2AFZ-005; H2AFZ-006
RLOC_00035635	6.003787121098701	0.115595119483471	127.442214409984	1.4866707218302201e-29	5.114950888891529e-27	chr12:40914381-40935425	yes	no	ENSG00000205592; XLOC_009713	MUC19; linc-CNTN1	ENST00000398702; ENST00000423284; ENST00000424466; ENST00000474954; TCONS_00021098; TCONS_00021099; TCONS_00021100; TCONS_00021101	MUC19-003; MUC19-006; MUC19-014; MUC19-015
RLOC_00025037	4.61276351761677	0.450751794023055	127.39980697551	1.5187791389655999e-29	5.155748917075229e-27	chrX:128580478-128657347	no	no	ENSG00000102038; NM_003069; NM_139035	SMARCA1	ENST00000371122; ENST00000371123; ENST00000450039; ENST00000478420; NM_003069; NM_139035	SMARCA1-001; SMARCA1-002; SMARCA1-003; SMARCA1-004
RLOC_00028966	2.5302881351823396	3.63753248968432	125.89136852991001	3.2478424716931e-29	1.0880272280171899e-26	chr1:18807424-18810532	no	no	ENSG00000179023; NM_152375	KLHDC7A	ENST00000540290; NM_152375	KLHDC7A-201
RLOC_00034417	3.5042637206867795	3.1425795881980596	125.65298433512301	3.6623909447229103e-29	1.2109671876966898e-26	chr22:37196728-37215523	no	no	ENSG00000100362	PVALB	ENST00000216200; ENST00000404171; ENST00000406910; ENST00000417718; ENST00000443735; ENST00000467935	PVALB-001; PVALB-002; PVALB-003; PVALB-004; PVALB-005; PVALB-006
RLOC_00047526	1.7848322065046103	5.403233244780999	124.96925435755101	5.16893888561821e-29	1.68719466702359e-26	chr4:128702976-128754027	no	no	ENSG00000164070	HSPA4L	ENST00000296464; ENST00000505726; ENST00000508549; ENST00000508776; ENST00000515262	HSPA4L-001; HSPA4L-002; HSPA4L-003; HSPA4L-004; HSPA4L-005
RLOC_00052866	2.39814217319863	4.10010506904514	124.367248892681	7.00096028757842e-29	2.2562588471107198e-26	chr8:143845752-143859640	no	no	ENSG00000180155; NM_177457; NM_177476	LYNX1	ENST00000317543; ENST00000335822; ENST00000345173; ENST00000398906; ENST00000520131; ENST00000521396; ENST00000522906; ENST00000523332; NM_177457; NM_177476	LYNX1-001; LYNX1-002; LYNX1-004; LYNX1-006; LYNX1-007; LYNX1-008; LYNX1-009; LYNX1-201
RLOC_00029704	-3.6896776158516	5.670149128338769	123.89148064927099	8.897925552486391e-29	2.83176480707879e-26	chr1:43824599-43828737	no	no	ENSG00000117399	CDC20	ENST00000310955; ENST00000372462; ENST00000437896; ENST00000478882; ENST00000482046	CDC20-001; CDC20-002; CDC20-003; CDC20-004; CDC20-201
RLOC_00019804	-2.97985147907081	4.89281274819417	123.311553147262	1.1918494664108898e-28	3.7462330141754697e-26	chr9:123617931-123639606	no	no	ENSG00000119403; NM_001009936; NM_015651	PHF19	ENST00000419155; ENST00000436309; ENST00000439674; ENST00000456291; ENST00000462229; ENST00000464712; ENST00000467266; ENST00000474402; ENST00000478371; ENST00000487555; ENST00000544082; NM_001009936; NM_015651	PHF19-002; PHF19-004; PHF19-005; PHF19-006; PHF19-007; PHF19-008; PHF19-009; PHF19-011; PHF19-012; PHF19-201; PHF19-202
RLOC_00005087	3.2863793901226197	2.1294821044205903	123.05236649336	1.3581659491241697e-28	4.2169396420367395e-26	chr10:134000404-134018411	no	no	ENSG00000151640; NM_006426	DPYSL4	ENST00000338492; ENST00000368629; ENST00000471544; ENST00000493882; ENST00000493927; NM_006426	DPYSL4-001; DPYSL4-002; DPYSL4-003; DPYSL4-005; DPYSL4-201
RLOC_00048176	-3.81694755308871	1.5022707794066	121.80752370243499	2.54354991555777e-28	7.8022627530242e-26	chr4:178230990-178283623	no	no	ENSG00000109674	NEIL3	ENST00000264596; ENST00000513321	NEIL3-001; NEIL3-002
RLOC_00039195	-2.11384702083834	4.48228876977584	120.914228918584	3.9901552840521693e-28	1.2093970658567697e-25	chr17:57183959-57195628	no	no	ENSG00000224738	AC099850.1	ENST00000451775	AC099850.1-001
RLOC_00019198	4.48188098270971	0.3242232625118	120.723435689964	4.392962314967539e-28	1.31582141810675e-25	chr9:90112143-90322297	no	no	ENSG00000196730; NM_004938	DAPK1	ENST00000358077; ENST00000463069; ENST00000466188; ENST00000468482; ENST00000469067; ENST00000469640; ENST00000470267; ENST00000472284; ENST00000472344; ENST00000475804; ENST00000489291; ENST00000491893; ENST00000494010; ENST00000495182; ENST00000495281; ENST00000496522; ENST00000497743; NM_004938	DAPK1-001; DAPK1-002; DAPK1-003; DAPK1-005; DAPK1-006; DAPK1-007; DAPK1-008; DAPK1-009; DAPK1-011; DAPK1-012; DAPK1-014; DAPK1-015; DAPK1-016; DAPK1-017; DAPK1-018; DAPK1-019; DAPK1-201
RLOC_00031729	-3.18322079891833	5.83285394275322	120.61032500485399	4.650712130521259e-28	1.3768271028264098e-25	chr1:156495197-156542321	no	no	ENSG00000183856; NM_178229	IQGAP3	ENST00000476565; ENST00000491900; ENST00000498755; NM_178229	IQGAP3-002; IQGAP3-003; IQGAP3-004
RLOC_00004337	2.4660985051470696	5.19544682934623	119.86639661793501	6.766802522736049e-28	1.9802619796420699e-25	chr10:90639491-90773934	no	no	ENSG00000026103; ENSG00000138134; NM_000043; NM_020799; NM_152871; NM_152872; NR_028033; NR_028034; NR_028035; NR_028036	FAS; STAMBPL1	ENST00000313771; ENST00000352159; ENST00000371857; ENST00000371875; ENST00000371922; ENST00000371924; ENST00000371926; ENST00000371927; ENST00000460510; ENST00000461650; ENST00000466081; ENST00000468698; ENST00000477270; ENST00000487314; ENST00000494410; ENST00000494799; ENST00000540197; NM_000043; NM_020799; NM_152871; NM_152872; NR_028033; NR_028034; NR_028035; NR_028036	FAS-001; FAS-002; FAS-003; FAS-004; FAS-007; FAS-013; FAS-014; FAS-015; FAS-016; FAS-201; FAS-202; STAMBPL1-001; STAMBPL1-002; STAMBPL1-003; STAMBPL1-004; STAMBPL1-005; STAMBPL1-006
RLOC_00009339	3.11707266493608	2.59818223260274	119.603992885061	7.7238174144656295e-28	2.23464081104881e-25	chr2:171669723-171717657	no	no	ENSG00000128683; NM_013445	GAD1	ENST00000344257; ENST00000358196; ENST00000414527; ENST00000429023; ENST00000445006; ENST00000454603; ENST00000455008; ENST00000456864; ENST00000462739; ENST00000478562; ENST00000485013; ENST00000486850; ENST00000488724; ENST00000493270; ENST00000493875; NM_013445	GAD1-001; GAD1-002; GAD1-003; GAD1-004; GAD1-005; GAD1-006; GAD1-007; GAD1-008; GAD1-009; GAD1-010; GAD1-011; GAD1-012; GAD1-013; GAD1-014; GAD1-015
RLOC_00016135	4.8620964968917	0.9550771151366491	118.73585086508899	1.1964734030065e-27	3.42272054388153e-25	chr19:8387468-8408146	no	no	ENSG00000186994; NM_198471	KANK3	ENST00000381056; NM_198471	KANK3-202
RLOC_00039248	2.74505071456797	3.7896008767963703	118.587228306234	1.28956607811319e-27	3.64803914986241e-25	chr17:59489112-59490090	no	no	ENSG00000187013	C17orf82	ENST00000335108	C17orf82-201
RLOC_00005162	4.328495205840491	0.3139095990547	116.12716202408998	4.45777136576426e-27	1.2471962524435e-24	chr20:853296-896857	no	no	ENSG00000101280	ANGPT4	ENST00000381922; ENST00000546022	ANGPT4-001; ANGPT4-201
RLOC_00006244	-2.76968822259789	6.07595325554789	116.046733312717	4.64227242248876e-27	1.28469843344091e-24	chr20:54944445-54967258	no	no	ENSG00000087586; NM_003600; NM_198435; NM_198436; NM_198437	AURKA	ENST00000371356; ENST00000395907; ENST00000395909; ENST00000395911; ENST00000395913; ENST00000395914; ENST00000395915; ENST00000420474; ENST00000422322; ENST00000451915; NM_003600; NM_198435; NM_198436; NM_198437	AURKA-003; AURKA-005; AURKA-006; AURKA-008; AURKA-009; AURKA-010; AURKA-011; AURKA-012; AURKA-201; AURKA-202
RLOC_00053790	4.37865272616404	0.7471977439621921	115.97299832078699	4.818121048920499e-27	1.3190253968335099e-24	chr11:1074875-1104261	no	no	ENSG00000198788; NM_002457	MUC2	ENST00000359061; ENST00000361558; ENST00000441003; NM_002457	MUC2-001; MUC2-202; MUC2-203
RLOC_00029758	2.54123602924958	4.71638542259625	115.360621783275	6.56121336344556e-27	1.77711161950345e-24	chr1:45265897-45271272	no	no	ENSG00000173846; NM_004073	PLK3	ENST00000372201; ENST00000461358; ENST00000461769; ENST00000465443; ENST00000476731; ENST00000492398; ENST00000493100; ENST00000543983; NM_004073	PLK3-001; PLK3-002; PLK3-003; PLK3-004; PLK3-005; PLK3-006; PLK3-007; PLK3-201
RLOC_00011095	-2.96075982121761	4.80337534015837	115.261298037048	6.89820294951073e-27	1.84871839046887e-24	chr15:41624892-41672382	no	no	ENSG00000137804; NM_001243142; NM_001243144; NM_016359; NM_018454	NUSAP1	ENST00000260359; ENST00000450318; ENST00000557840; ENST00000558123; ENST00000558582; ENST00000559046; ENST00000559659; ENST00000560177; ENST00000560318; ENST00000560898; NM_001243142; NM_001243144; NM_016359; NM_018454	NUSAP1-002; NUSAP1-003; NUSAP1-007; NUSAP1-009; NUSAP1-010; NUSAP1-011; NUSAP1-012; NUSAP1-013; NUSAP1-014; NUSAP1-201
RLOC_00052219	2.15350346245858	8.360608202273928	114.13554193023899	1.2169884592708901e-26	3.2275548096913396e-24	chr8:95938200-95961639	no	no	ENSG00000164938; NM_001135733	TP53INP1	ENST00000342697; ENST00000378776; NM_001135733	TP53INP1-001; TP53INP1-201
RLOC_00004415	-2.53067300338814	5.42497320742308	113.86942936068199	1.39177946608856e-26	3.65306239243451e-24	chr10:94352825-94413551	no	no	NM_004523		NM_004523
RLOC_00023209	4.28989638654853	0.517441057108092	113.788364158522	1.44985826930012e-26	3.76667260575316e-24	chr13:114518583-114545814	no	no	ENSG00000233695; NR_044995	GAS6-AS1	ENST00000458001; NR_044995	GAS6-AS1-001
RLOC_00045793	-3.44985432354439	5.8725267674742305	113.116065855382	2.03506510591094e-26	5.2336118784335794e-24	chr4:1723217-1746895	no	no	ENSG00000013810; ENSG00000218422; NM_006342	AC016773.1; TACC3	ENST00000343760; ENST00000404054; ENST00000458173; ENST00000466077; ENST00000467746; ENST00000470136; ENST00000470808; ENST00000484264; ENST00000484651; ENST00000485989; ENST00000493975; NM_006342	AC016773.1-201; TACC3-002; TACC3-003; TACC3-004; TACC3-005; TACC3-006; TACC3-007; TACC3-008; TACC3-009; TACC3-011; TACC3-201
RLOC_00008585	2.6711010268602697	7.16265086413494	112.95877329216299	2.2030836741601898e-26	5.60905103441186e-24	chr2:119981384-120021019	no	no	ENSG00000115107; NM_001008410; NM_018234; NM_182915	STEAP3	ENST00000393106; ENST00000393108; ENST00000393110; ENST00000409811; ENST00000425223; ENST00000450943; ENST00000546236; NM_001008410; NM_018234; NM_182915	STEAP3-001; STEAP3-002; STEAP3-003; STEAP3-202; STEAP3-203; STEAP3-204; STEAP3-205
RLOC_00042980	-3.18905261341084	3.6476391506908197	112.276132538228	3.1085539482477897e-26	7.83601817053353e-24	chr3:20202085-20227698	no	no	ENSG00000129810; NM_001012409; NM_001012410; NM_001012411; NM_001012412; NM_001012413; NM_001199251; NM_001199252; NM_001199253; NM_001199254; NM_001199255; NM_001199256; NM_001199257; NM_138484	SGOL1	ENST00000383774; ENST00000412997; ENST00000456624; ENST00000460637; NM_001012409; NM_001012410; NM_001012411; NM_001012412; NM_001012413; NM_001199251; NM_001199252; NM_001199253; NM_001199254; NM_001199255; NM_001199256; NM_001199257; NM_138484	SGOL1-002; SGOL1-017; SGOL1-018; SGOL1-201
RLOC_00041381	-3.73689849440409	4.73290705259339	112.250292214256	3.14933378988076e-26	7.86098414611413e-24	chr6:80713604-80751917	no	no	ENSG00000112742	TTK	ENST00000230510; ENST00000369798; ENST00000430061; ENST00000502580; ENST00000504040; ENST00000504590; ENST00000509313; ENST00000509894; ENST00000511260; ENST00000515751	TTK-001; TTK-002; TTK-003; TTK-004; TTK-005; TTK-006; TTK-007; TTK-008; TTK-009; TTK-010
RLOC_00034988	-2.8963036144989105	4.77282968653151	112.190830843597	3.24521637457593e-26	8.02167076667022e-24	chr12:6953963-6960456	no	no	ENSG00000111665; ENSG00000237240; NM_031299	CDCA3; U47924.25	ENST00000229265; ENST00000422785; ENST00000446553; ENST00000535406; ENST00000535871; ENST00000536241; ENST00000538862; ENST00000540683; ENST00000544610; ENST00000545368; NM_031299	CDCA3-002; CDCA3-003; CDCA3-004; CDCA3-005; CDCA3-006; CDCA3-007; CDCA3-008; CDCA3-009; CDCA3-010; U47924.25-001
RLOC_00024312	2.02982032114131	3.9573126328556603	111.933346176735	3.69526978320389e-26	9.0463046808049e-24	chrX:71346958-71351390	no	no	ENSG00000242732	RGAG4	ENST00000479991; ENST00000545866	RGAG4-001; RGAG4-201
RLOC_00052867	3.88346435239415	1.03302135373613	111.681332840222	4.19615201535485e-26	1.0174669553422301e-23	chr8:143866296-143867945	no	no	ENSG00000167656	LY6D	ENST00000301263; ENST00000518434; ENST00000518469; ENST00000518884	LY6D-001; LY6D-002; LY6D-003; LY6D-004
RLOC_00019192	-3.96152920254314	1.26729707118353	111.15402407709	5.47475746906889e-26	1.3149747656839e-23	chr9:89626567-89628066	no	no	ENSG00000231007	CDC20P1	ENST00000488829	CDC20P1-001
RLOC_00039542	5.15796154530368	0.575007535983828	110.788588762374	6.582955089126109e-26	1.5663741735434697e-23	chr17:74523430-74533624	no	no	NM_134268		NM_134268
RLOC_00006219	2.2314910266676	3.1497668381165296	109.428352814067	1.30745968934954e-25	3.0822151565592e-23	chr20:52463387-52466442	no	no	XLOC_013570	linc-PFDN4-3	TCONS_00028226; TCONS_00028227
RLOC_00015344	2.3650724152079197	6.49289477597916	109.13158571740802	1.5186225095422398e-25	3.5471678066922296e-23	chr5:156693089-156820241	no	no	ENSG00000055163; ENSG00000204823; NM_001037332; NM_001037333; NM_014376	AC008676.1; CYFIP2	ENST00000318218; ENST00000347377; ENST00000377571; ENST00000377576; ENST00000435847; ENST00000442283; ENST00000517753; ENST00000517850; ENST00000518456; ENST00000518511; ENST00000518555; ENST00000519002; ENST00000519153; ENST00000519252; ENST00000520419; ENST00000520424; ENST00000520759; ENST00000520942; ENST00000520960; ENST00000521420; ENST00000522423; ENST00000522463; ENST00000522637; ENST0000…	AC008676.1-201; CYFIP2-001; CYFIP2-002; CYFIP2-003; CYFIP2-004; CYFIP2-006; CYFIP2-007; CYFIP2-008; CYFIP2-009; CYFIP2-012; CYFIP2-013; CYFIP2-014; CYFIP2-015; CYFIP2-016; CYFIP2-017; CYFIP2-018; CYFIP2-019; CYFIP2-020; CYFIP2-021; CYFIP2-022; CYFIP2-023; CYFIP2-024; CYFIP2-025; CYFIP2-026; CYFIP2-027; CYFIP2-201; CYFIP2-202; CYFIP2-203; CYFIP2-204; CYFIP2-205; CYFIP2-206
RLOC_00030255	-4.16064977262434	0.6861981733218299	108.679779561661	1.90740676931066e-25	4.41477966787722e-23	chr1:68944812-68949222	no	no	ENSG00000233589	RP4-694A7.2	ENST00000425820	RP4-694A7.2-001
RLOC_00019807	-2.6089413804589703	4.13926111614889	108.02795947923401	2.65013178618166e-25	6.07859056542207e-23	chr9:123837141-123939462	no	no	ENSG00000119397	CNTRL	ENST00000373844; ENST00000373845; ENST00000373847; ENST00000373850; ENST00000373851; ENST00000373855; ENST00000373865; ENST00000394368; ENST00000431571; ENST00000439778; ENST00000454238; ENST00000468952; ENST00000491018	CNTRL-001; CNTRL-002; CNTRL-003; CNTRL-004; CNTRL-005; CNTRL-006; CNTRL-007; CNTRL-008; CNTRL-009; CNTRL-010; CNTRL-202; CNTRL-203; CNTRL-204
RLOC_00018167	2.49567277349202	4.08032304293696	106.71607187264699	5.13743275774097e-25	1.16784855367933e-22	chr9:19408925-19450632	no	no	ENSG00000177076; NM_001010887	ACER2	ENST00000380376; NM_001010887	ACER2-201
RLOC_00004339	3.15878011556799	4.35088148284675	106.239060081561	6.53556714937624e-25	1.47252689931964e-22	chr10:90694831-90751045	no	no	ENSG00000107796; NM_001141945; NM_001613	ACTA2	ENST00000458159; ENST00000480297; ENST00000482085; ENST00000488967; ENST00000544901; NM_001141945; NM_001613	ACTA2-003; ACTA2-004; ACTA2-005; ACTA2-006; ACTA2-202
RLOC_00050396	5.0800434336016504	-0.12852639018705198	106.117253651521	6.94988846488744e-25	1.5521417571581998e-22	chr14:106202680-106209408	no	no	ENSG00000211896	IGHG1	ENST00000390542; ENST00000390548; ENST00000390549	IGHG1-001; IGHG1-002; IGHG1-003
RLOC_00031172	-4.163121477447279	0.49799168187842696	105.45471678387699	9.70915218894745e-25	2.13500259482787e-22	chr1:143896452-143912295	no	no	ENSG00000215784	FAM72D	ENST00000400889	FAM72D-001
RLOC_00038639	-3.3592912164276703	7.87038385275167	105.45099049008002	9.72742737627782e-25	2.13500259482787e-22	chr17:38544768-38574408	no	no	ENSG00000131747	TOP2A	ENST00000269577; ENST00000348049; ENST00000357601; ENST00000423485	TOP2A-001; TOP2A-201; TOP2A-202; TOP2A-203
RLOC_00054428	-2.4170839470693504	3.89155688731948	105.13687950207199	1.1398359856020498e-24	2.48036104217336e-22	chr11:28042163-28129692	no	no	ENSG00000121621; NM_031217	KIF18A	ENST00000526288; ENST00000531047; ENST00000533466; NM_031217	KIF18A-002; KIF18A-003; KIF18A-004
RLOC_00051100	-2.89132848191804	3.71049184602042	103.92530488535101	2.10089009719458e-24	4.532937446997789e-22	chr8:25316513-25365256	no	no	ENSG00000184661	CDCA2	ENST00000330560; ENST00000380665; ENST00000434814; ENST00000435898; ENST00000518225; ENST00000519087; ENST00000521098; ENST00000523454	CDCA2-001; CDCA2-002; CDCA2-003; CDCA2-006; CDCA2-008; CDCA2-009; CDCA2-201; CDCA2-202
RLOC_00029101	1.7641846893929398	4.91136157064529	103.87029520766599	2.16003799666272e-24	4.621392218069989e-22	chr1:23884409-23885934	no	no	ENSG00000117318	ID3	ENST00000374561; ENST00000463312; ENST00000486541	ID3-001; ID3-002; ID3-003
RLOC_00021486	2.98473862448102	6.0881893597059	103.48120837310199	2.6287570370014e-24	5.57734618017131e-22	chr16:67973653-68002456	no	no	ENSG00000124067; ENSG00000213398; NM_001145961; NM_005072	LCAT; SLC12A4	ENST00000264005; ENST00000338335; ENST00000422611; ENST00000537830; ENST00000541864; NM_001145961; NM_005072	LCAT-001; SLC12A4-201; SLC12A4-202; SLC12A4-203; SLC12A4-204
RLOC_00006424	8.41480557735875	-0.30849902180512606	103.381494586462	2.7644484719384197e-24	5.816765131863819e-22	chr20:61885330-61892967	no	no	NR_024389		NR_024389
RLOC_00031210	2.09450375856091	3.3014738990259396	101.99621616021999	5.56279172600294e-24	1.16089079790193e-21	chr1:145549209-145568521	no	no	ENSG00000198483; NM_144698	ANKRD35	ENST00000453670; ENST00000544626; NM_144698	ANKRD35-201; ANKRD35-202
RLOC_00018458	-1.9279708671102802	3.29986613839409	101.73578870248001	6.34437223539798e-24	1.3132334724653098e-21	chr9:35658872-35675863	no	no	ENSG00000137135	C9orf100	ENST00000343259; ENST00000378387; ENST00000378395; ENST00000468876; ENST00000475323; ENST00000488918; ENST00000490638; ENST00000490970	C9orf100-001; C9orf100-002; C9orf100-003; C9orf100-004; C9orf100-005; C9orf100-006; C9orf100-201; C9orf100-202
RLOC_00021840	3.0532550298982204	1.34069442979002	101.43008185402799	7.403094098511571e-24	1.5200223850653601e-21	chr16:88493879-88505738	no	no	ENSG00000225614	ZNF469	ENST00000437464	ZNF469-201
RLOC_00029133	2.6468956870022997	3.71489728095354	100.105017986031	1.44526885555332e-23	2.94372360499099e-21	chr1:24645812-24690859	no	no	ENSG00000158055; NM_021180; NM_198174	GRHL3	ENST00000350501; ENST00000356046; ENST00000361548; ENST00000461318; ENST00000524724; ENST00000528064; ENST00000528181; ENST00000530984; NM_021180; NM_198174	GRHL3-001; GRHL3-002; GRHL3-004; GRHL3-005; GRHL3-006; GRHL3-007; GRHL3-008; GRHL3-009
RLOC_00032511	-4.10335442013973	6.83391307035221	99.11277564760391	2.3852452208055396e-23	4.81970978743724e-21	chr1:197053257-197115567	no	no	ENSG00000066279; NM_001206846; NM_018136	ASPM	ENST00000367406; NM_001206846; NM_018136	ASPM-202
RLOC_00016152	3.2988222200982302	1.09518742846972	98.8016589361916	2.79100569372763e-23	5.5951972411264095e-21	chr19:8959520-9091814	no	no	ENSG00000181143	MUC16	ENST00000380947; ENST00000397910; ENST00000441155; ENST00000537311; ENST00000542240	MUC16-001; MUC16-002; MUC16-003; MUC16-004; MUC16-202
RLOC_00004430	-3.33696134716236	4.77835143833328	98.2548682745384	3.6785492928251794e-23	7.31686445276009e-21	chr10:95256369-95287908	no	no	ENSG00000138180; NM_001127182	CEP55	ENST00000358339; ENST00000371485; ENST00000445435; ENST00000496302; NM_001127182	CEP55-001; CEP55-002; CEP55-003; CEP55-201
RLOC_00004537	3.1722009764640897	1.24094461612215	98.2108193383053	3.7612930215708997e-23	7.4234511883097e-21	chr10:100007443-100028007	no	no	NM_032211		NM_032211
RLOC_00005677	-2.6655014828407797	6.927487868666849	98.1308680558729	3.91626240428961e-23	7.669849293324119e-21	chr20:30326904-30388881	no	no	ENSG00000088325; NM_012112	TPX2	ENST00000300403; ENST00000340513; NM_012112	TPX2-001; TPX2-002
RLOC_00017371	3.2836533645826695	1.32896055710793	97.5006053087215	5.38398098597525e-23	1.04638286948802e-20	chr19:49557531-49568333	no	no	ENSG00000167744; ENSG00000196337; ENSG00000225950	AC008687.1; CGB7; NTF4	ENST00000301411; ENST00000356213; ENST00000377280; ENST00000451356	AC008687.1-201; CGB7-201; CGB7-202; NTF4-201
RLOC_00047952	-2.18705259460787	3.6460812982519197	97.2943748815035	5.974983155074359e-23	1.1524475085469199e-20	chr4:159587831-159593407	no	no	ENSG00000205208; NM_001008393	C4orf46	ENST00000508457; ENST00000508836; NM_001008393	C4orf46-002; C4orf46-003
RLOC_00006645	-3.7518905092452903	0.49483042009302297	96.98738528399642	6.977043290997721e-23	1.3356054299909898e-20	chr2:10281509-10350721	no	no	ENSG00000163009	C2orf48	ENST00000381786	C2orf48-001
RLOC_00053705	-1.8136176181613601	5.32281369582659	96.3712964604064	9.523792654612958e-23	1.80952060437646e-20	chr21:47720095-47743771	no	no	ENSG00000160298	C21orf58	ENST00000291691; ENST00000397679; ENST00000397680; ENST00000397682; ENST00000397683; ENST00000417060; ENST00000445935; ENST00000472607; ENST00000475776; ENST00000491666	C21orf58-001; C21orf58-002; C21orf58-003; C21orf58-004; C21orf58-005; C21orf58-006; C21orf58-007; C21orf58-008; C21orf58-009; C21orf58-010
RLOC_00042901	5.25710504775813	1.36262139491162	96.28593428951	9.943395537908889e-23	1.87525074366786e-20	chr3:14530619-14583588	no	no	ENSG00000144596; NM_001080423	GRIP2	ENST00000383795; ENST00000413414; ENST00000422481; ENST00000430219; ENST00000443613; ENST00000507975; NM_001080423	GRIP2-002; GRIP2-003; GRIP2-004; GRIP2-201; GRIP2-202; GRIP2-203
RLOC_00011037	-2.8061918953800298	4.626998456807139	95.57096097313749	1.42684086317886e-22	2.6711300276862996e-20	chr15:40453210-40569688	no	no	ENSG00000137843; ENSG00000156970; ENSG00000259288; NM_001128628; NM_001128629; NM_001211; NM_020168	BUB1B; PAK6; RP11-133K1.2	ENST00000412359; ENST00000442874; ENST00000455577; ENST00000542403; ENST00000557808; ENST00000557848; ENST00000557926; ENST00000558055; ENST00000558106; ENST00000558151; ENST00000558183; ENST00000558715; ENST00000558878; ENST00000558972; ENST00000559139; ENST00000559414; ENST00000559435; ENST00000559461; ENST00000559617; ENST00000559733; ENST00000559772; ENST00000559901; ENST00000560120; ENST0000…	BUB1B-003; BUB1B-004; BUB1B-005; BUB1B-006; BUB1B-007; BUB1B-008; BUB1B-009; BUB1B-010; BUB1B-011; BUB1B-012; BUB1B-201; PAK6-002; PAK6-003; PAK6-004; PAK6-005; PAK6-006; PAK6-007; PAK6-008; PAK6-009; PAK6-010; PAK6-011; PAK6-012; PAK6-013; PAK6-014; PAK6-015; PAK6-016; PAK6-017; RP11-133K1.2-004
RLOC_00039595	-3.6608476622875603	5.487050531704139	94.2337156125312	2.80383962180659e-22	5.2106391803792596e-20	chr17:76210277-76219633	no	no	ENSG00000089685; NM_001012270; NM_001012271; NM_001168	BIRC5	ENST00000432014; NM_001012270; NM_001012271; NM_001168	BIRC5-204
RLOC_00035991	-3.74164415781702	6.3622700275957	94.03413583782249	3.10129054946012e-22	5.72165633255469e-20	chr12:53662083-53687419	no	no	ENSG00000135476	ESPL1	ENST00000257934; ENST00000535123; ENST00000549154; ENST00000550026; ENST00000552462; ENST00000552600; ENST00000552671; ENST00000553016	ESPL1-001; ESPL1-002; ESPL1-003; ESPL1-004; ESPL1-005; ESPL1-006; ESPL1-008; ESPL1-201
RLOC_00029751	-3.9251718857876803	5.949665518074111	92.4263710794843	6.9876736626643e-22	1.27990051403909e-19	chr1:45205490-45232849	no	no	ENSG00000142945; NM_006845	KIF2C	ENST00000372217; ENST00000372218; ENST00000372222; ENST00000372224; ENST00000423289; ENST00000452259; ENST00000455186; ENST00000472235; ENST00000480574; ENST00000493027; NM_006845	KIF2C-001; KIF2C-002; KIF2C-003; KIF2C-004; KIF2C-005; KIF2C-006; KIF2C-007; KIF2C-008; KIF2C-201; KIF2C-202
RLOC_00016210	2.04550486363376	2.52119652609967	92.3584576820552	7.231629279151919e-22	1.31512343890863e-19	chr19:10527449-10578295	no	no	ENSG00000065989; NM_001111307; NM_001111308; NM_001111309; NM_001243121; NM_006202	PDE4A	ENST00000380686; NM_001111307; NM_001111308; NM_001111309; NM_001243121; NM_006202	PDE4A-204
RLOC_00047062	3.55040158961303	0.576818353204044	92.2204349012359	7.753994511761571e-22	1.4001184416272999e-19	chr4:90472507-90647654	no	no	ENSG00000251095	RP11-115D19.1	ENST00000506864; ENST00000507916; ENST00000508021; ENST00000509723; ENST00000512077; ENST00000513572	RP11-115D19.1-001; RP11-115D19.1-002; RP11-115D19.1-003; RP11-115D19.1-004; RP11-115D19.1-005; RP11-115D19.1-006
RLOC_00036148	2.7211884363760603	5.17967008222331	92.0255110386545	8.556628153064559e-22	1.53416727307763e-19	chr12:56864736-56882146	no	no	ENSG00000135423	GLS2	ENST00000311966; ENST00000390288; ENST00000424141; ENST00000461077; ENST00000471282; ENST00000476991; ENST00000479952; ENST00000483347; ENST00000486433; ENST00000486896; ENST00000491880; ENST00000494345; ENST00000494474; ENST00000496006	GLS2-001; GLS2-002; GLS2-003; GLS2-004; GLS2-005; GLS2-006; GLS2-007; GLS2-008; GLS2-009; GLS2-010; GLS2-011; GLS2-012; GLS2-013; GLS2-014
RLOC_00037732	2.07602493581536	4.0013600807332095	90.9410126395175	1.48019622345634e-21	2.63537033910478e-19	chr17:4460222-4463816	no	no	ENSG00000167741; NM_001122890; NM_153338	GGT6	ENST00000414312; NM_001122890; NM_153338	GGT6-203
RLOC_00037653	3.7826707970333	3.83550460642295	90.9006788795834	1.51067824486709e-21	2.67096306349418e-19	chr17:1665253-1680738	no	no	ENSG00000132386	SERPINF1	ENST00000254722	SERPINF1-001
RLOC_00005222	2.7747060533084102	2.64877478722679	90.74493119252871	1.63439396163797e-21	2.8697703629863896e-19	chr20:3208063-3219783	no	no	ENSG00000088836; NM_001174089; NM_001174090	SLC4A11	ENST00000380056; ENST00000470631; ENST00000474451; ENST00000488544; NM_001174089; NM_001174090	SLC4A11-002; SLC4A11-004; SLC4A11-005; SLC4A11-006
RLOC_00024200	1.95171575460781	5.96469337773157	90.15406610660109	2.20318131444388e-21	3.84198604559872e-19	chrX:65815479-65859140	no	no	ENSG00000131080; NM_001199687; NM_001242310; NM_021783	EDA2R	ENST00000374719; ENST00000396050; ENST00000450752; ENST00000451436; NM_001199687; NM_001242310; NM_021783	EDA2R-001; EDA2R-201; EDA2R-202; EDA2R-203
RLOC_00025878	-2.39061652334809	4.54813116339692	89.87910737656	2.53166404661896e-21	4.38477323992644e-19	chr7:21940517-21985496	no	no	ENSG00000164649; NM_001127370; NM_001127371; NM_018719	CDCA7L	ENST00000406877; ENST00000435031; ENST00000435717; ENST00000447180; ENST00000457951; ENST00000465490; ENST00000488845; ENST00000489669; NM_001127370; NM_001127371; NM_018719	CDCA7L-001; CDCA7L-002; CDCA7L-003; CDCA7L-004; CDCA7L-005; CDCA7L-007; CDCA7L-008; CDCA7L-009
RLOC_00034509	3.6804360927814104	1.44650299551725	89.8388643768583	2.58368715397298e-21	4.44464019865892e-19	chr22:39493229-39499700	no	no	ENSG00000100298; NM_001166003; NM_181773	APOBEC3H	ENST00000348946; ENST00000421988; ENST00000474235; NM_001166003; NM_181773	APOBEC3H-001; APOBEC3H-003; APOBEC3H-201
RLOC_00003849	-1.99790258851739	3.42404042666794	89.4009445413496	3.22382624047357e-21	5.50863195184275e-19	chr10:63942794-64028369	no	no	ENSG00000182010	RTKN2	ENST00000315289; ENST00000373789; ENST00000395260; ENST00000395265	RTKN2-001; RTKN2-002; RTKN2-003; RTKN2-201
RLOC_00011166	-2.3358706837585	2.9887700794773595	89.32824760141109	3.3444943264398496e-21	5.676721703410579e-19	chr15:44119112-44159216	no	no	ENSG00000092470; NM_001167941; NM_024908	WDR76	ENST00000381246; ENST00000478130; NM_001167941; NM_024908	WDR76-002; WDR76-004
RLOC_00020260	2.1654951663423003	2.57935585860704	88.59986270110399	4.83322736818382e-21	8.149269456553649e-19	chr9:139440664-139444345	no	no	ENSG00000237886	RP11-611D20.2	ENST00000429224; ENST00000450304	RP11-611D20.2-001; RP11-611D20.2-002
RLOC_00038869	-3.1391397264207797	4.4354379515504405	88.44689004864081	5.22182149058047e-21	8.74655099672229e-19	chr17:43002079-43025082	no	no	ENSG00000186185; NM_001264573; NM_001265577	KIF18B	ENST00000339151; ENST00000376982; ENST00000438933; NM_001264573; NM_001265577	KIF18B-201; KIF18B-202; KIF18B-203
RLOC_00011423	-2.18119490940701	2.4101006901489703	87.142845348671	1.00959579380581e-20	1.6800201902154098e-18	chr15:56720929-56757283	no	no	ENSG00000138587	MNS1	ENST00000260453; ENST00000558694	MNS1-001; MNS1-002
RLOC_00034964	-1.77019478492831	7.46008816383142	86.89449488305891	1.1446755311631399e-20	1.89243110541647e-18	chr12:6602522-6640760	no	no	ENSG00000010292; NM_014865	NCAPD2	ENST00000315579; ENST00000382457; ENST00000535602; ENST00000535804; ENST00000536090; ENST00000536538; ENST00000538600; ENST00000539084; ENST00000539714; ENST00000539885; ENST00000541399; ENST00000542472; ENST00000542492; ENST00000545732; NM_014865	NCAPD2-001; NCAPD2-002; NCAPD2-003; NCAPD2-005; NCAPD2-006; NCAPD2-007; NCAPD2-008; NCAPD2-009; NCAPD2-010; NCAPD2-011; NCAPD2-012; NCAPD2-013; NCAPD2-014; NCAPD2-201
RLOC_00049285	-4.36304261285684	5.09067083079776	86.8673466090136	1.1604967983126599e-20	1.90620957968003e-18	chr14:55614830-55658326	no	no	ENSG00000126787; NM_001146015; NM_014750	DLGAP5	ENST00000395425; ENST00000554007; ENST00000554067; ENST00000557645; NM_001146015; NM_014750	DLGAP5-002; DLGAP5-004; DLGAP5-005; DLGAP5-006
RLOC_00039064	-3.0247646413706404	3.38690012932456	86.77030331906259	1.21886064699412e-20	1.98924308156861e-18	chr17:48450581-48458818	no	no	ENSG00000154920; NM_152463	EME1	ENST00000393271; ENST00000507616; ENST00000510007; ENST00000510246; ENST00000511711; ENST00000513077; ENST00000514211; NM_152463	EME1-003; EME1-005; EME1-006; EME1-007; EME1-008; EME1-009; EME1-201
RLOC_00047332	-2.6152373791503503	4.6017766023178	86.4833297320384	1.4092018711012398e-20	2.2852407412890097e-18	chr4:113460489-113558145	no	no	ENSG00000138658; NM_018392	C4orf21	ENST00000264370; ENST00000309071; ENST00000445413; ENST00000473015; ENST00000502805; ENST00000503172; ENST00000506675; ENST00000512075; ENST00000514770; NM_018392	C4orf21-001; C4orf21-002; C4orf21-004; C4orf21-005; C4orf21-006; C4orf21-008; C4orf21-009; C4orf21-010; C4orf21-011
RLOC_00032618	-2.93200354223979	4.61369982508592	86.2741631557813	1.56641724208519e-20	2.52411284705627e-18	chr1:202300785-202311108	no	no	ENSG00000077152	UBE2T	ENST00000367274; ENST00000460852; ENST00000487227	UBE2T-001; UBE2T-002; UBE2T-003
RLOC_00038198	3.45649160153696	0.41390835080841104	86.2409214858489	1.5929701536729398e-20	2.55075598191906e-18	chr17:19641297-19651611	no	no	ENSG00000108602; NM_001135167; NM_001135168	ALDH3A1	ENST00000225740; ENST00000379258; ENST00000395555; ENST00000457844; ENST00000468746; ENST00000478057; ENST00000479677; ENST00000485231; ENST00000487650; ENST00000494157; NM_001135167; NM_001135168	ALDH3A1-001; ALDH3A1-002; ALDH3A1-003; ALDH3A1-004; ALDH3A1-005; ALDH3A1-006; ALDH3A1-007; ALDH3A1-008; ALDH3A1-201; ALDH3A1-204
RLOC_00030837	-2.11822715501949	5.7645348308485	84.7280582659245	3.42357394211602e-20	5.4477620353921194e-18	chr1:109822176-109825767	no	no	ENSG00000134222; NM_001005290; NM_001032291; NM_032636	PSRC1	ENST00000369903; ENST00000409138; ENST00000409267; ENST00000418914; ENST00000438534; ENST00000459765; ENST00000471740; ENST00000474126; ENST00000492431; NM_001005290; NM_001032291; NM_032636	PSRC1-003; PSRC1-004; PSRC1-006; PSRC1-007; PSRC1-008; PSRC1-009; PSRC1-010; PSRC1-011; PSRC1-202
RLOC_00034720	-3.8192071787764	4.850794550287031	84.66360180918679	3.53702248271735e-20	5.59332872111701e-18	chr22:46692638-46726049	no	no	ENSG00000075218	GTSE1	ENST00000361934; ENST00000454366; ENST00000466510; ENST00000479645; ENST00000491863	GTSE1-001; GTSE1-002; GTSE1-003; GTSE1-004; GTSE1-201
RLOC_00037282	1.5827095487328702	6.2966986575015	84.4612310715732	3.91823169246477e-20	6.1579122771699396e-18	chr12:120881764-120884175	no	no	ENSG00000170855	TRIAP1	ENST00000302432; ENST00000546954	TRIAP1-001; TRIAP1-002
RLOC_00045423	2.74880742788003	5.9939216315367805	83.92284933034959	5.1446476230525094e-20	8.035750213675889e-18	chr3:184097861-184107208	no	no	ENSG00000090539	CHRD	ENST00000204604; ENST00000348986; ENST00000356534; ENST00000420973; ENST00000448472; ENST00000450923; ENST00000459711; ENST00000460627; ENST00000461120; ENST00000461684; ENST00000464833; ENST00000470150; ENST00000482014; ENST00000482805; ENST00000485883; ENST00000486066; ENST00000496527; ENST00000545352	CHRD-001; CHRD-002; CHRD-003; CHRD-004; CHRD-005; CHRD-006; CHRD-007; CHRD-008; CHRD-009; CHRD-010; CHRD-011; CHRD-013; CHRD-014; CHRD-015; CHRD-016; CHRD-017; CHRD-018; CHRD-203
RLOC_00029760	3.75791010952388	2.027864794984	83.80643730786329	5.45668407516269e-20	8.47116930205136e-18	chr1:45274154-45279771	no	no	ENSG00000222009	BTBD19	ENST00000409335; ENST00000439563; ENST00000450269; ENST00000453418; ENST00000464114; ENST00000475105; ENST00000482715; ENST00000485668; ENST00000489976; ENST00000495433	BTBD19-001; BTBD19-002; BTBD19-003; BTBD19-004; BTBD19-006; BTBD19-007; BTBD19-008; BTBD19-009; BTBD19-201; BTBD19-202
RLOC_00005345	1.79710285322455	4.70133069205089	83.48836078493309	6.40922200555511e-20	9.88962377342019e-18	chr20:10618332-10654178	no	no	ENSG00000101384; NM_000214	JAG1	ENST00000423891; ENST00000488480; NM_000214	JAG1-002; JAG1-201
RLOC_00051732	-1.8740521250653002	4.70862139403081	82.73699096647509	9.373066071408779e-20	1.4375798926389598e-17	chr8:63927638-63951607	no	no	ENSG00000137563; NM_003878	GGH	ENST00000260118; ENST00000517622; ENST00000518113; ENST00000518466; ENST00000518966; ENST00000520609; ENST00000522852; ENST00000523479; ENST00000523788; NM_003878	GGH-001; GGH-002; GGH-003; GGH-004; GGH-005; GGH-006; GGH-007; GGH-008; GGH-009
RLOC_00020600	2.5299415615938	3.2316690968974604	82.66318107040259	9.729682565352759e-20	1.48333962942444e-17	chr16:4560676-4588816	no	no	ENSG00000089486; NM_001199054; NM_001199055; NM_001199056	C16orf5	ENST00000399599; NM_001199054; NM_001199055; NM_001199056	C16orf5-201
RLOC_00005774	2.30491721131012	3.3821608359018795	82.4007543749679	1.11111386625798e-19	1.68386660922192e-17	chr20:33292094-33298109	no	no	ENSG00000078804	TP53INP2	ENST00000374809; ENST00000374810; ENST00000414082; ENST00000451665	TP53INP2-001; TP53INP2-002; TP53INP2-003; TP53INP2-004
RLOC_00029900	-1.9982904265280899	3.7923240805590703	82.21082433854991	1.2231816206062e-19	1.8427339680848398e-17	chr1:51426417-51439940	no	no	ENSG00000123080; NM_001262; NM_078626	CDKN2C	ENST00000262662; ENST00000371761; NM_001262; NM_078626	CDKN2C-001; CDKN2C-002
RLOC_00032927	-3.3929544064338897	6.57149084179648	82.015830851391	1.35001018450988e-19	2.02183878221303e-17	chr1:214776532-214837135	no	no	ENSG00000117724; NM_016343	CENPF	ENST00000366955; ENST00000391896; ENST00000464322; ENST00000467765; ENST00000469862; ENST00000495259; NM_016343	CENPF-001; CENPF-002; CENPF-003; CENPF-004; CENPF-005; CENPF-201
RLOC_00020983	-1.70831131421088	6.82211874785645	81.89105203987958	1.4379885320275998e-19	2.14100514768553e-17	chr16:29802034-29816629	no	no	ENSG00000079616; NM_001256269; NM_001256270; NM_007317	KIF22	ENST00000400750; ENST00000400751; NM_001256269; NM_001256270; NM_007317	KIF22-201; KIF22-202
RLOC_00013782	-2.54036905079597	4.39563713140418	81.84534753212421	1.4716294208069198e-19	2.17835378219443e-17	chr5:59892739-59995920	no	no	ENSG00000035499; NM_001145208; NM_018369	DEPDC1B	ENST00000505017; ENST00000509006; ENST00000512078; ENST00000512452; NM_001145208; NM_018369	DEPDC1B-003; DEPDC1B-004; DEPDC1B-005; DEPDC1B-006
RLOC_00047444	-2.9558735164616095	4.54479874207497	81.5354330585853	1.72147336283087e-19	2.53345155015457e-17	chr4:120980577-120987976	no	no	ENSG00000164109	MAD2L1	ENST00000296509; ENST00000333047; ENST00000504707; ENST00000511295; ENST00000512484	MAD2L1-001; MAD2L1-002; MAD2L1-003; MAD2L1-004; MAD2L1-005
RLOC_00022389	1.7637528918488299	3.75075779935323	81.3815724643323	1.8608499737204398e-19	2.7228299040760102e-17	chr13:44453420-44468068	no	no	NM_001128303; NM_153218		NM_001128303; NM_153218
RLOC_00018347	2.19606771283966	3.7246396465396296	80.84853922086121	2.4369791659789103e-19	3.54545654661846e-17	chr9:33441152-33447507	no	no	ENSG00000165272; NM_004925	AQP3	ENST00000343952; ENST00000463983; ENST00000473153; ENST00000493581; ENST00000494193; ENST00000494313; NM_004925	AQP3-002; AQP3-003; AQP3-004; AQP3-005; AQP3-006; AQP3-201
RLOC_00055149	-1.78372969782379	5.73034761750592	80.69984431052409	2.6274285264514196e-19	3.80081422065074e-17	chr11:61891445-61920635	no	no	ENSG00000149503; NM_001040694; NM_020238	INCENP	ENST00000528037; ENST00000528375; ENST00000531099; ENST00000533896; NM_001040694; NM_020238	INCENP-003; INCENP-004; INCENP-005; INCENP-006
RLOC_00056685	1.34719939898141	7.70603477988426	80.6455391506602	2.7006349410281697e-19	3.8846421242134005e-17	chr11:125439112-125453710	no	no	ENSG00000149547; NM_001007277	EI24	ENST00000278903; ENST00000343678; ENST00000524723; ENST00000525737; ENST00000526081; ENST00000527131; ENST00000527520; ENST00000527628; ENST00000527675; ENST00000527842; ENST00000529765; ENST00000529812; ENST00000530540; ENST00000530985; ENST00000531350; ENST00000534430; NM_001007277	EI24-001; EI24-002; EI24-003; EI24-004; EI24-005; EI24-006; EI24-007; EI24-008; EI24-009; EI24-011; EI24-013; EI24-014; EI24-016; EI24-017; EI24-201; EI24-202
RLOC_00049122	3.5782313633020095	-0.0337227905406559	80.6028253224265	2.7596463028346e-19	3.94722443090837e-17	chr14:46175453-46185155	yes	no	ENSG00000258616; XLOC_011012	RP11-369C8.1; linc-C14orf106	ENST00000554431; ENST00000554711; ENST00000554810; ENST00000555442; ENST00000557602; TCONS_00022737	RP11-369C8.1-001; RP11-369C8.1-002; RP11-369C8.1-003; RP11-369C8.1-004; RP11-369C8.1-005
RLOC_00019293	2.0908043318378504	2.60792501928273	80.5707297090321	2.8048352511791895e-19	3.98944723435878e-17	chr9:94903515-94920770	yes	yes	ENSG00000225511; XLOC_007457	LINC00475; linc-CENPP-5	ENST00000367276; ENST00000416438; ENST00000417983; ENST00000421234; ENST00000430945; ENST00000434944; ENST00000438322; ENST00000444476; TCONS_00016648	LINC00475-001; LINC00475-002; LINC00475-003; LINC00475-004; LINC00475-005; LINC00475-006; LINC00475-007; LINC00475-008
RLOC_00020593	-1.69614022671854	3.9803182885535002	80.52529433863741	2.87007431579688e-19	4.0595606711215896e-17	chr16:4307187-4322747	no	no	ENSG00000090447	TFAP4	ENST00000204517	TFAP4-001
RLOC_00029174	-2.26495846484416	6.888190172144459	80.0875606792706	3.5818024730513796e-19	5.0382702189993403e-17	chr1:26210672-26233482	no	no	ENSG00000117632; NM_001145454; NM_005563; NM_203399; NM_203401; NR_037481	STMN1	ENST00000357865; ENST00000374291; ENST00000446334; ENST00000455785; ENST00000465604; ENST00000485226; ENST00000513116; NM_001145454; NM_005563; NM_203399; NM_203401; NR_037481	STMN1-001; STMN1-002; STMN1-003; STMN1-004; STMN1-005; STMN1-007; STMN1-009
RLOC_00031407	-1.79361889288717	6.20657599819171	79.63078939292521	4.51337022550016e-19	6.31375856819967e-17	chr1:150190717-150208447	no	no	ENSG00000143401; NM_001136478; NM_001136479	ANP32E	ENST00000314136; ENST00000369114; ENST00000369115; ENST00000369116; ENST00000532744; ENST00000533654; ENST00000534220; ENST00000534437; NM_001136478; NM_001136479	ANP32E-001; ANP32E-003; ANP32E-004; ANP32E-006; ANP32E-007; ANP32E-008; ANP32E-009; ANP32E-201
RLOC_00011277	-1.66120808481854	4.84311469588981	79.132316024872	5.808637530528001e-19	8.081306640832942e-17	chr15:48623208-48634273	no	no	ENSG00000128951; NM_001025249; NM_001948	DUT	ENST00000249783; ENST00000331200; ENST00000450740; ENST00000455976; ENST00000558367; ENST00000558472; ENST00000558813; ENST00000558978; ENST00000559416; ENST00000559540; ENST00000559852; ENST00000559935; ENST00000561350; NM_001025249; NM_001948	DUT-001; DUT-002; DUT-003; DUT-004; DUT-005; DUT-006; DUT-007; DUT-008; DUT-009; DUT-010; DUT-011; DUT-012; DUT-201
RLOC_00016834	-2.31308369216638	5.15736357270711	78.98053896729179	6.27247880066007e-19	8.668761884251981e-17	chr19:36266417-36279329	no	no	ENSG00000004777	ARHGAP33	ENST00000007510; ENST00000221905; ENST00000314737; ENST00000378944	ARHGAP33-201; ARHGAP33-202; ARHGAP33-203; ARHGAP33-204
RLOC_00031103	-2.66869460080196	7.3342022322905995	78.9722089352809	6.29898251605113e-19	8.668761884251981e-17	chr1:120202421-120286836	no	no	ENSG00000092621; NM_006623	PHGDH	ENST00000369407; ENST00000462324; ENST00000469443; ENST00000482968; ENST00000493622; ENST00000496756; ENST00000535091; ENST00000537497; NM_006623	PHGDH-002; PHGDH-003; PHGDH-004; PHGDH-005; PHGDH-006; PHGDH-007; PHGDH-201; PHGDH-202
RLOC_00019806	-2.03423564449642	2.9176829463374503	78.9594270648683	6.339868660317379e-19	8.678121295251641e-17	chr9:123714614-123837309	no	no	ENSG00000106804; NM_001735	C5	ENST00000430906; ENST00000460578; ENST00000466280; ENST00000480188; ENST00000489802; NM_001735	C5-002; C5-003; C5-004; C5-005; C5-201
RLOC_00009384	-2.04921804799043	3.5757364272771297	78.60511816823629	7.58526383614152e-19	1.0327316431452601e-16	chr2:174219548-174233632	no	no	ENSG00000144354; NM_031942; NM_145810	CDCA7	ENST00000306721; ENST00000347703; ENST00000392567; ENST00000410019; ENST00000410101; ENST00000435616; ENST00000467411; ENST00000468359; ENST00000496441; NM_031942; NM_145810	CDCA7-001; CDCA7-002; CDCA7-003; CDCA7-004; CDCA7-005; CDCA7-006; CDCA7-007; CDCA7-008; CDCA7-201
RLOC_00030465	4.29151134935245	4.51560578642144	78.5442747926189	7.82252171463212e-19	1.05936916411986e-16	chr1:86889769-86921208	no	no	ENSG00000137975	CLCA2	ENST00000370565; ENST00000439777; ENST00000490884; ENST00000498802	CLCA2-001; CLCA2-002; CLCA2-003; CLCA2-201
RLOC_00037868	-1.4605637463168302	6.416697116109481	78.3163440424828	8.779246077271179e-19	1.1826434133720902e-16	chr17:7565097-7590745	no	no	ENSG00000141510; NM_000546; NM_001126112; NM_001126113; NM_001126114; NM_001126118	TP53	ENST00000359597; ENST00000396473; ENST00000413465; ENST00000414315; ENST00000419024; ENST00000503591; ENST00000504290; ENST00000504937; ENST00000505014; ENST00000508793; ENST00000509690; ENST00000510385; ENST00000545858; NM_000546; NM_001126112; NM_001126113; NM_001126114; NM_001126118	TP53-003; TP53-006; TP53-007; TP53-008; TP53-009; TP53-014; TP53-015; TP53-201; TP53-202; TP53-203; TP53-204; TP53-205; TP53-206
RLOC_00047528	-3.20813320443574	4.31022914725076	78.284944922135	8.919909292792829e-19	1.19526784523424e-16	chr4:128802016-128819697	no	no	ENSG00000142731; NM_001190799; NM_001190801; NM_014264	PLK4	ENST00000503914; ENST00000507249; ENST00000507454; ENST00000508113; ENST00000510192; ENST00000510605; ENST00000511942; ENST00000514379; ENST00000515069; NM_001190799; NM_001190801; NM_014264	PLK4-002; PLK4-004; PLK4-005; PLK4-006; PLK4-007; PLK4-008; PLK4-009; PLK4-010; PLK4-011
RLOC_00010235	1.57344180093234	5.26235507371033	78.0845999078564	9.872061111897608e-19	1.3159302403608e-16	chr2:225629807-225907091	no	no	ENSG00000135905; NM_014689	DOCK10	ENST00000373702; ENST00000409592; ENST00000409802; ENST00000422684; ENST00000435582; ENST00000458608; ENST00000471810; ENST00000472652; ENST00000474102; ENST00000489831; ENST00000492251; ENST00000492369; ENST00000535663; ENST00000543715; NM_014689	DOCK10-002; DOCK10-003; DOCK10-004; DOCK10-005; DOCK10-006; DOCK10-007; DOCK10-008; DOCK10-009; DOCK10-010; DOCK10-011; DOCK10-012; DOCK10-013; DOCK10-014; DOCK10-201
RLOC_00027190	-2.4666276267267597	7.02457456776371	78.06319523456959	9.97961755154631e-19	1.32333886907484e-16	chr7:97481429-97501720	no	no	ENSG00000070669; NM_001178075; NM_001178076; NM_001178077; NM_001673; NM_133436; NM_183356	ASNS	ENST00000422745; ENST00000437657; ENST00000442734; ENST00000448127; ENST00000453600; ENST00000454046; ENST00000462436; ENST00000487714; ENST00000495255; NM_001178075; NM_001178076; NM_001178077; NM_001673; NM_133436; NM_183356	ASNS-002; ASNS-009; ASNS-013; ASNS-014; ASNS-015; ASNS-017; ASNS-019; ASNS-021; ASNS-022
RLOC_00030923	2.1652609977326103	5.1969123019147405	77.84378195820491	1.11520657996235e-18	1.4711481619606902e-16	chr1:112223252-112298334	no	no	ENSG00000197852; NM_198926	C1orf183	ENST00000357260; ENST00000444059; ENST00000527570; ENST00000527621; ENST00000534365; NM_198926	C1orf183-001; C1orf183-002; C1orf183-003; C1orf183-006; C1orf183-008
RLOC_00032584	1.83546184111922	2.9074670988347404	77.75834415149029	1.16450296728923e-18	1.52826007975174e-16	chr1:201433511-201434274	yes	yes	ENSG00000224818	RP11-134G8.8	ENST00000430471	RP11-134G8.8-001
RLOC_00003835	-3.1680555355253195	5.31649704300157	77.4367313526359	1.37042760365932e-18	1.78928650200853e-16	chr10:62538089-62553731	no	no	ENSG00000170312; NM_001170406; NM_001170407; NM_033379	CDK1	ENST00000395284; ENST00000448257; ENST00000487784; ENST00000519078; ENST00000519760; NM_001170406; NM_001170407; NM_033379	CDK1-007; CDK1-009; CDK1-012; CDK1-013; CDK1-014
RLOC_00033124	4.08472208406959	-0.18292244111920397	77.325982926012	1.44946601507882e-18	1.8796597144359299e-16	chr1:226736501-226789895	no	no	ENSG00000203685; NM_001003665	C1orf95	ENST00000366788; ENST00000366789; ENST00000467495; NM_001003665	C1orf95-001; C1orf95-002; C1orf95-201
RLOC_00052855	2.5931049980900203	3.4959694713589102	77.31925664491791	1.45441069812992e-18	1.8796597144359299e-16	chr8:143692410-143695632	no	no	ENSG00000198576	ARC	ENST00000356613	ARC-001
RLOC_00027315	3.45750872349429	1.74300699541284	77.301656335281	1.46742918082367e-18	1.88690641130155e-16	chr7:100487615-100494350	no	no	ENSG00000087085; NM_000665; NM_015831	ACHE	ENST00000411582; ENST00000412389; ENST00000419336; ENST00000422451; ENST00000426415; ENST00000428317; ENST00000430554; ENST00000440755; ENST00000441605; ENST00000442452; ENST00000447483; ENST00000454485; ENST00000497647; NM_000665; NM_015831	ACHE-002; ACHE-003; ACHE-005; ACHE-006; ACHE-007; ACHE-008; ACHE-009; ACHE-010; ACHE-011; ACHE-012; ACHE-013; ACHE-202; ACHE-203
RLOC_00002481	-3.48824589355493	1.31863503854425	77.1966069952912	1.54759182297606e-18	1.97173284328876e-16	chr18:36786888-37380282	yes	yes	ENSG00000249862	AC016205.1	ENST00000502335; ENST00000503211; ENST00000510201	AC016205.1-201; AC016205.1-202; AC016205.1-203
RLOC_00038837	-2.2261106268273796	2.37294352871193	77.194955088109	1.54888675827868e-18	1.97173284328876e-16	chr17:42219274-42239298	no	no	ENSG00000125319; NM_001171251	C17orf53	ENST00000245382; ENST00000253405; ENST00000319977; NM_001171251	C17orf53-201; C17orf53-202; C17orf53-203
RLOC_00004010	3.23037380811942	1.00951359603076	77.0703417113022	1.6497623105864899e-18	2.0896989267428897e-16	chr10:72976981-72977969	no	no	ENSG00000237512; NR_038453	RP11-790G19.2	ENST00000447119; ENST00000449737; NR_038453	RP11-790G19.2-001; RP11-790G19.2-002
RLOC_00031117	-2.74783313578838	0.681929135800959	76.97663485889409	1.7299250647538599e-18	2.1803907004273798e-16	chr1:120837272-120854584	no	no	ENSG00000188610	FAM72B	ENST00000355228; ENST00000369390; ENST00000369392; ENST00000452190; ENST00000468129; ENST00000471903; ENST00000480765	FAM72B-001; FAM72B-002; FAM72B-003; FAM72B-004; FAM72B-005; FAM72B-006; FAM72B-007
RLOC_00035408	-1.6651080681556099	5.16748719317163	76.8779112677408	1.81859798298562e-18	2.2808622978726e-16	chr12:24962958-25101995	no	no	ENSG00000060982; NM_001178091; NM_001178092; NM_001178093; NM_001178094; NM_005504	BCAT1	ENST00000355164; ENST00000543099; ENST00000544418; ENST00000546285; NM_001178091; NM_001178092; NM_001178093; NM_001178094; NM_005504	BCAT1-005; BCAT1-007; BCAT1-008; BCAT1-009
RLOC_00020237	1.46472520895323	5.12736720498247	76.5223955553923	2.177297573012e-18	2.7173527553375297e-16	chr9:138898383-138987131	no	no	ENSG00000148411; NM_144653	NACC2	ENST00000467669; NM_144653	NACC2-002
RLOC_00037125	1.9006120892563603	4.63729613626446	76.3788315114843	2.34147792666256e-18	2.9080013664794506e-16	chr12:113536624-113574044	no	no	ENSG00000111344; NM_001193520; NM_001193521; NM_004658	RASAL1	ENST00000418411; ENST00000546727; ENST00000547810; ENST00000548055; ENST00000548972; ENST00000549444; ENST00000551051; NM_001193520; NM_001193521; NM_004658	RASAL1-002; RASAL1-003; RASAL1-005; RASAL1-006; RASAL1-007; RASAL1-009; RASAL1-010
RLOC_00032654	1.80199480701983	7.2513142053317	76.1819557016498	2.58694823610149e-18	3.1972670918031004e-16	chr1:203274619-203278697	no	no	ENSG00000159388	BTG2	ENST00000290551; ENST00000475157	BTG2-001; BTG2-002
RLOC_00041793	-1.78255065815294	4.453407937919589	76.1296548966109	2.65637975001305e-18	3.26721876499189e-16	chr6:112391860-112408637	no	no	ENSG00000074935; NM_016262	TUBE1	ENST00000368657; ENST00000368658; ENST00000441191; NM_016262	TUBE1-002; TUBE1-003; TUBE1-201
RLOC_00038718	1.72205188906014	3.49455825836363	75.92913670297709	2.9402934234476098e-18	3.59903223850847e-16	chr17:39669995-39678781	no	no	ENSG00000171346	KRT15	ENST00000254043; ENST00000393974; ENST00000393976; ENST00000393981; ENST00000458290; ENST00000463447; ENST00000470004; ENST00000474031; ENST00000497016	KRT15-001; KRT15-002; KRT15-003; KRT15-004; KRT15-005; KRT15-006; KRT15-007; KRT15-008; KRT15-201
RLOC_00015411	-2.72315322456021	4.13776498990951	75.8334404640093	3.086298404586e-18	3.7596726019502207e-16	chr5:159848829-159855746	no	no	ENSG00000164611	PTTG1	ENST00000352433; ENST00000393964; ENST00000517480; ENST00000519287; ENST00000520452; ENST00000523659; ENST00000524244	PTTG1-001; PTTG1-002; PTTG1-003; PTTG1-004; PTTG1-005; PTTG1-006; PTTG1-007
RLOC_00005787	2.48056366736913	1.67331606375934	75.70602839864	3.2920102850339498e-18	3.9555124055322703e-16	chr20:33758727-33764614	no	no	ENSG00000101000; NM_006404	PROCR	ENST00000374477; NM_006404	PROCR-001
RLOC_00010162	1.74999919511834	3.48804880564291	75.70521357423671	3.29336904677967e-18	3.9555124055322703e-16	chr2:220492049-220506448	no	no	ENSG00000114923; NM_005070; NR_048551	SLC4A3	ENST00000273063; ENST00000317151; ENST00000356251; ENST00000358055; ENST00000373760; ENST00000373762; ENST00000413743; ENST00000416910; ENST00000444906; ENST00000497589; NM_005070; NR_048551	SLC4A3-001; SLC4A3-002; SLC4A3-003; SLC4A3-005; SLC4A3-008; SLC4A3-009; SLC4A3-010; SLC4A3-011; SLC4A3-201; SLC4A3-202
RLOC_00054964	-2.3964781039949905	3.8996809883162897	75.70503255972429	3.29367097397031e-18	3.9555124055322703e-16	chr11:57252004-57283159	no	no	ENSG00000149150; NM_001198810; NM_003627	SLC43A1	ENST00000278426; ENST00000524995; ENST00000525764; ENST00000529452; ENST00000530159; ENST00000533066; ENST00000533263; ENST00000533515; ENST00000534105; ENST00000534298; NM_001198810; NM_003627	SLC43A1-001; SLC43A1-003; SLC43A1-004; SLC43A1-005; SLC43A1-006; SLC43A1-007; SLC43A1-008; SLC43A1-009; SLC43A1-010; SLC43A1-011
RLOC_00039464	3.4727659961168302	3.93289530399746	75.2687960528843	4.1080093082316e-18	4.910324741200769e-16	chr17:72838162-72856658	no	no	ENSG00000161509; NM_000835	GRIN2C	ENST00000293190; ENST00000347612; NM_000835	GRIN2C-001; GRIN2C-201
RLOC_00033761	2.69835551650351	6.24641579653308	74.94244934753921	4.8463709088617396e-18	5.74844538660829e-16	chr22:18900287-18924066	no	no	ENSG00000100033; NM_001195226; NM_016335	PRODH	ENST00000357068; ENST00000399694; ENST00000420436; ENST00000429300; ENST00000438924; ENST00000446371; ENST00000450579; ENST00000457083; ENST00000482858; ENST00000491604; ENST00000496625; NM_001195226; NM_016335	PRODH-001; PRODH-003; PRODH-004; PRODH-005; PRODH-006; PRODH-008; PRODH-009; PRODH-010; PRODH-011; PRODH-012; PRODH-013
RLOC_00037257	-3.5931964974739397	6.28596598188347	74.93920429563971	4.85434311909184e-18	5.74844538660829e-16	chr12:120123595-120315095	no	no	ENSG00000122966; ENSG00000221323; NM_007174	CIT; MIR1178	ENST00000392520; ENST00000392521; ENST00000408396; ENST00000469414; ENST00000488203; ENST00000536008; ENST00000536325; ENST00000537607; ENST00000538073; ENST00000539413; ENST00000541841; ENST00000543239; ENST00000543324; ENST00000544588; ENST00000544800; ENST00000544872; ENST00000545913; ENST00000546026; NM_007174	CIT-002; CIT-003; CIT-004; CIT-005; CIT-006; CIT-007; CIT-008; CIT-009; CIT-010; CIT-011; CIT-012; CIT-013; CIT-014; CIT-015; CIT-016; CIT-017; CIT-018; MIR1178-201
RLOC_00013903	-1.9484989285711298	4.0741683478530595	74.8696179681763	5.02849035076793e-18	5.92710020048849e-16	chr5:68485375-68505628	no	no	ENSG00000153044	CENPH	ENST00000283006; ENST00000502689; ENST00000510742; ENST00000513575; ENST00000514753; ENST00000515001	CENPH-001; CENPH-002; CENPH-003; CENPH-004; CENPH-005; CENPH-006
RLOC_00042399	-2.01778952381968	3.62418090064178	74.82436590336309	5.1450781259192e-18	6.03657553391258e-16	chr6:153291658-153304740	no	no	ENSG00000112029; NM_001142522; NM_012177	FBXO5	ENST00000477822; NM_001142522; NM_012177	FBXO5-003
RLOC_00002568	-2.42754200190233	2.40746670196465	74.5066609921827	6.04340155989191e-18	7.05802769334166e-16	chr18:47901365-47918530	no	no	ENSG00000154839; NM_001039535	SKA1	ENST00000285116; ENST00000417656; ENST00000488454; ENST00000494518; NM_001039535	SKA1-001; SKA1-002; SKA1-003; SKA1-202
RLOC_00031538	5.990097107050491	-0.900574167041152	74.44314397660051	6.241004924364949e-18	7.255524446316509e-16	chr1:152784447-152785277	no	no	ENSG00000196734	LCE1B	ENST00000360090; ENST00000439693	LCE1B-001; LCE1B-201
RLOC_00045471	-2.15530483811697	4.61247189698784	74.36239986766842	6.50156028607351e-18	7.5167344824876105e-16	chr3:186507669-186524847	no	no	ENSG00000163918; NM_002916; NM_181573	RFC4	ENST00000411792; ENST00000417876; ENST00000427785; ENST00000433496; ENST00000448497; ENST00000449502; ENST00000460408; ENST00000479307; ENST00000489028; ENST00000494047; NM_002916; NM_181573	RFC4-002; RFC4-003; RFC4-004; RFC4-006; RFC4-007; RFC4-008; RFC4-010; RFC4-011; RFC4-012; RFC4-013
RLOC_00017935	-2.37007611583332	1.93962398034201	74.3553747134808	6.52473810145232e-18	7.5167344824876105e-16	chr9:2422702-2622373	yes	yes	ENSG00000236404	RP11-125B21.2	ENST00000416826; ENST00000424605; ENST00000447278; ENST00000453601	RP11-125B21.2-001; RP11-125B21.2-002; RP11-125B21.2-003; RP11-125B21.2-004
RLOC_00042133	-2.2364812397566096	2.207106078927	74.19453343611269	7.078604827664979e-18	8.118075626682451e-16	chr6:136552162-136571473	no	no	ENSG00000146410	FAM54A	ENST00000367784; ENST00000418509; ENST00000420702; ENST00000445767; ENST00000451457; ENST00000527338; ENST00000532958	FAM54A-001; FAM54A-002; FAM54A-003; FAM54A-004; FAM54A-005; FAM54A-006; FAM54A-007
RLOC_00041976	-2.36519982580195	3.0573050424966	73.76801478175571	8.785877893459198e-18	1.00308722496624e-15	chr6:126661253-126669636	no	no	ENSG00000203760; NM_001012507	CENPW	ENST00000368325; ENST00000368326; ENST00000368328; NM_001012507	CENPW-001; CENPW-002; CENPW-003
RLOC_00013698	-3.19673924395208	0.482033519670765	73.41342466057209	1.05148494603804e-17	1.1951253002736e-15	chr5:54455946-54460514	no	no	ENSG00000164294; NM_001008397	GPX8	ENST00000296734; ENST00000502733; ENST00000503787; ENST00000505096; ENST00000506123; ENST00000511617; ENST00000514317; ENST00000515370; NM_001008397	GPX8-001; GPX8-002; GPX8-003; GPX8-004; GPX8-005; GPX8-006; GPX8-007; GPX8-008
RLOC_00023888	-1.9434129551965902	3.76791617710199	73.3939529687283	1.06190927413826e-17	1.20160933864712e-15	chrX:48553945-48566268	no	no	ENSG00000101945; NM_003173	SUV39H1	ENST00000337852; ENST00000376687; ENST00000422496; ENST00000448548; ENST00000453214; ENST00000462786; ENST00000482260; NM_003173	SUV39H1-001; SUV39H1-002; SUV39H1-003; SUV39H1-201; SUV39H1-202; SUV39H1-203; SUV39H1-204
RLOC_00008441	-4.06328788988206	4.74497436853191	73.26800452579342	1.13187948360605e-17	1.2751173297615e-15	chr2:111395275-111435618	no	no	ENSG00000169679; NM_004336	BUB1	ENST00000302759; ENST00000409311; ENST00000420328; ENST00000436916; ENST00000447014; ENST00000465029; ENST00000466333; ENST00000468927; ENST00000477481; ENST00000478175; ENST00000490632; ENST00000535254; ENST00000541432; NM_004336	BUB1-001; BUB1-002; BUB1-003; BUB1-004; BUB1-005; BUB1-006; BUB1-007; BUB1-008; BUB1-009; BUB1-010; BUB1-011; BUB1-201; BUB1-202
RLOC_00006844	3.6798659939240004	5.9954182064352795	73.2507882657834	1.1417956267619899e-17	1.2791123824609801e-15	chr2:24300303-24308731	no	no	ENSG00000115129; NM_001206802; NM_004881	TP53I3	ENST00000313482; ENST00000335934; ENST00000413037; ENST00000417886; ENST00000470636; NM_001206802; NM_004881	TP53I3-002; TP53I3-003; TP53I3-004; TP53I3-006; TP53I3-201
RLOC_00016015	-1.7093947446649098	2.7310474976651604	73.244440321485	1.1454737753381901e-17	1.2791123824609801e-15	chr19:4639527-4652440	no	no	ENSG00000185361	TNFAIP8L1	ENST00000327473; ENST00000536716	TNFAIP8L1-201; TNFAIP8L1-202
RLOC_00036825	1.6362008731899598	4.969412461203861	73.06729005507509	1.25304074554892e-17	1.39311866295526e-15	chr12:99007182-99038479	no	no	ENSG00000166130; NM_201612; NM_201613	IKBIP	ENST00000299157; ENST00000342502; NM_201612; NM_201613	IKBIP-002; IKBIP-003
RLOC_00041031	4.48654822081796	-0.263268447714671	73.0546295091288	1.2611044522025299e-17	1.39598779795984e-15	chr6:47845764-48036391	no	no	ENSG00000244694; NM_207499	C6orf138	ENST00000339488; NM_207499	C6orf138-002
RLOC_00032840	1.7723308201821002	3.9567092835403503	73.0361597219556	1.27296135387931e-17	1.40301281687304e-15	chr1:210501596-210847719	no	no	ENSG00000054392; NM_001170580; NM_018194	HHAT	ENST00000308852; ENST00000367009; ENST00000391905; ENST00000413764; ENST00000537898; ENST00000541565; ENST00000545154; ENST00000545781; NM_001170580; NM_018194	HHAT-002; HHAT-201; HHAT-202; HHAT-203; HHAT-204; HHAT-205; HHAT-206; HHAT-207
RLOC_00033459	-3.46815956279302	2.75426351245667	72.7998267804322	1.4348944570867097e-17	1.57467296885464e-15	chr1:242011269-242058450	no	no	ENSG00000174371; NM_003686; NM_006027	EXO1	ENST00000366547; ENST00000366548; ENST00000423131; ENST00000437497; ENST00000450748; ENST00000469419; ENST00000493702; ENST00000518741; ENST00000519225; ENST00000521202; ENST00000523590; NM_003686; NM_006027	EXO1-001; EXO1-003; EXO1-004; EXO1-005; EXO1-006; EXO1-007; EXO1-008; EXO1-009; EXO1-010; EXO1-011; EXO1-202
RLOC_00016522	2.31934435281054	7.33977592575887	72.79091206210659	1.44139055496492e-17	1.57501302701317e-15	chr19:18496968-18499743	no	no	ENSG00000130513	GDF15	ENST00000252809	GDF15-201
RLOC_00029759	3.20111556974773	0.329348973727265	72.77583050185659	1.4524474465698098e-17	1.5803124781909098e-15	chr1:45271585-45272957	no	no	ENSG00000188396; NM_001013632	TCTEX1D4	ENST00000339355; NM_001013632	TCTEX1D4-001
RLOC_00008165	-3.66763104982535	4.08305393597744	72.5245366765388	1.6496807593726997e-17	1.7829717479916603e-15	chr2:97001484-97039087	no	no	ENSG00000121152; NM_015341	NCAPH	ENST00000427946; ENST00000435349; ENST00000435975; ENST00000455200; ENST00000456906; ENST00000477409; NM_015341	NCAPH-002; NCAPH-003; NCAPH-004; NCAPH-005; NCAPH-006; NCAPH-007
RLOC_00003601	5.60419278451357	-0.842905634512881	72.5209097499008	1.6527153673449802e-17	1.7829717479916603e-15	chr10:45869624-45941133	no	no	ENSG00000012779; NM_000698; NM_001256153; NM_001256154	ALOX5	ENST00000475300; ENST00000481117; ENST00000483623; ENST00000493336; ENST00000498461; NM_000698; NM_001256153; NM_001256154	ALOX5-002; ALOX5-003; ALOX5-004; ALOX5-005; ALOX5-006
RLOC_00016466	-2.07092548267593	2.62008571900302	72.27497276669679	1.8720660102117105e-17	2.0110886337548603e-15	chr19:17160571-17186232	no	no	NM_001011699; NM_033417		NM_001011699; NM_033417
RLOC_00056574	2.6456478749828	2.82351271441649	72.2332689192315	1.91204943404608e-17	2.04250077142942e-15	chr11:122526383-122680592	no	no	ENSG00000154127; NM_032873	UBASH3B	ENST00000284273; ENST00000525711; ENST00000526386; ENST00000526493; ENST00000529998; ENST00000530578; ENST00000530917; ENST00000533451; NM_032873	UBASH3B-001; UBASH3B-002; UBASH3B-003; UBASH3B-004; UBASH3B-005; UBASH3B-006; UBASH3B-007; UBASH3B-008
RLOC_00020536	-2.5874712419363504	5.27488971752404	72.2278043659594	1.9173514704305998e-17	2.04250077142942e-15	chr16:3018103-3030540	no	no	ENSG00000127564; NM_001258450; NM_001258451; NM_004203; NM_182687	PKMYT1	ENST00000382240; ENST00000402679; ENST00000431515; NM_001258450; NM_001258451; NM_004203; NM_182687	PKMYT1-201; PKMYT1-202; PKMYT1-203
RLOC_00016237	-2.7453714380413996	3.3089666031827796	71.870818982575	2.29756628483352e-17	2.4373349004942198e-15	chr19:11257444-11266452	no	no	ENSG00000161888	SPC24	ENST00000423327; ENST00000429831	SPC24-201; SPC24-202
RLOC_00032382	-1.72367178287049	5.14751997329037	71.69988370957991	2.50547313053338e-17	2.6468608258663803e-15	chr1:184020811-184041972	no	no	ENSG00000198860; NM_001127394; NR_023349	TSEN15	ENST00000361641; ENST00000367518; ENST00000457455; ENST00000485209; ENST00000533373; NM_001127394; NR_023349	TSEN15-001; TSEN15-002; TSEN15-004; TSEN15-005; TSEN15-007
RLOC_00031512	6.126197770053179	-0.9600417769132629	71.6686962760109	2.5453881590330196e-17	2.6779166334289497e-15	chr1:152274651-152297679	no	no	ENSG00000143631	FLG	ENST00000271820; ENST00000368796; ENST00000368799; ENST00000392689	FLG-001; FLG-201; FLG-202; FLG-203
RLOC_00040776	4.41730438332236	-0.566292453459318	71.628516859405	2.59775062551435e-17	2.72175847430433e-15	chr6:36665628-36699868	no	no	ENSG00000255587; NM_001257357	RAB44	ENST00000229824; NM_001257357	RAB44-001
RLOC_00032194	-1.7156009213734498	4.06902233306183	71.60227197504491	2.6325338174157703e-17	2.74689799145104e-15	chr1:173768688-173793858	no	no	ENSG00000120334; NM_001127181; NM_001171182; NM_033319	CENPL	ENST00000460816; ENST00000479159; ENST00000484920; ENST00000493233; ENST00000495275; ENST00000496683; NM_001127181; NM_001171182; NM_033319	CENPL-004; CENPL-005; CENPL-006; CENPL-007; CENPL-008; CENPL-009
RLOC_00021073	3.7296564836441704	-0.0638361273182932	71.5694611399757	2.6766751359115898e-17	2.78155710042078e-15	chr16:31271288-31343026	no	no	ENSG00000169896	ITGAM	ENST00000287497; ENST00000544665	ITGAM-201; ITGAM-202
RLOC_00033721	2.9650277442454396	2.05264714691682	71.531326778933	2.7289095411913606e-17	2.8243104438509e-15	chr22:17660192-17747623	no	no	ENSG00000093072; ENSG00000241832; NM_017424; NM_177405	CECR1; CECR3	ENST00000330232; ENST00000366217; ENST00000399837; ENST00000399839; ENST00000428828; ENST00000441548; ENST00000449907; ENST00000469063; ENST00000480276; ENST00000489588; ENST00000543038; NM_017424; NM_177405	CECR1-001; CECR1-002; CECR1-004; CECR1-005; CECR1-006; CECR1-007; CECR1-008; CECR1-009; CECR1-201; CECR1-202; CECR3-001
RLOC_00045590	3.27031399647462	1.3326290262864	71.2812271003162	3.09769178546983e-17	3.1930053788689e-15	chr3:194075976-194090472	no	no	ENSG00000172061; NM_001135057	LRRC15	ENST00000347624; NM_001135057	LRRC15-001
RLOC_00036403	4.401033929969441	1.07707729830418	71.269593416788	3.116010685511261e-17	3.19893677633535e-15	chr12:69221898-69222333	no	no	ENSG00000256325	RP11-611O2.1	ENST00000544710	RP11-611O2.1-001
RLOC_00054713	1.63432513472057	7.95703731995031	71.0553012965547	3.47351016203231e-17	3.55162926607802e-15	chr11:47236493-47260398	no	no	ENSG00000134574; NM_000107	DDB2	ENST00000378600; ENST00000378601; ENST00000378603; NM_000107	DDB2-202; DDB2-203; DDB2-204
RLOC_00044467	2.6541961020623397	1.52263235689707	70.8760444319238	3.80388820352116e-17	3.87387974646594e-15	chr3:125822404-125916784	no	no	ENSG00000144908; NM_001270364; NM_001270365; NM_012190; NR_072979	ALDH1L1	ENST00000413612; ENST00000460368; ENST00000462808; ENST00000467370; ENST00000472186; ENST00000473607; ENST00000476245; ENST00000484724; ENST00000488356; ENST00000490367; ENST00000493803; ENST00000509952; ENST00000511283; NM_001270364; NM_001270365; NM_012190; NR_072979	ALDH1L1-003; ALDH1L1-004; ALDH1L1-005; ALDH1L1-006; ALDH1L1-007; ALDH1L1-008; ALDH1L1-009; ALDH1L1-010; ALDH1L1-011; ALDH1L1-012; ALDH1L1-013; ALDH1L1-014; ALDH1L1-015
RLOC_00051143	-3.6562238355225096	4.124914611727291	70.5363715001945	4.5185838827544704e-17	4.58339225716848e-15	chr8:27667137-27695599	no	no	ENSG00000168078	PBK	ENST00000301905; ENST00000521226; ENST00000522944; ENST00000524266	PBK-001; PBK-002; PBK-005; PBK-006
RLOC_00042359	-1.35928896479106	6.25256381172174	70.1706774172083	5.4388929920623795e-17	5.495008554678891e-15	chr6:151186685-151423023	no	no	ENSG00000120254; NM_001242767; NM_001242768; NM_001242769	MTHFD1L	ENST00000367307; ENST00000367321; ENST00000392243; ENST00000420192; ENST00000421497; ENST00000423867; ENST00000425276; ENST00000441122; ENST00000450635; ENST00000453602; ENST00000478643; NM_001242767; NM_001242768; NM_001242769	MTHFD1L-001; MTHFD1L-002; MTHFD1L-003; MTHFD1L-004; MTHFD1L-005; MTHFD1L-006; MTHFD1L-007; MTHFD1L-009; MTHFD1L-010; MTHFD1L-201; MTHFD1L-202
RLOC_00036845	-1.94082077070234	5.02759619739245	69.8558864037115	6.37994244798051e-17	6.4202899101021205e-15	chr12:100967461-101022064	no	no	ENSG00000139354; ENSG00000257803	GAS2L3; RP11-575G13.2	ENST00000266754; ENST00000537247; ENST00000539410; ENST00000547380; ENST00000547739; ENST00000547754; ENST00000548067; ENST00000548113; ENST00000550295; ENST00000552854	GAS2L3-001; GAS2L3-002; GAS2L3-003; GAS2L3-004; GAS2L3-005; GAS2L3-006; GAS2L3-007; GAS2L3-008; GAS2L3-201; RP11-575G13.2-001
RLOC_00040733	-1.8202423193588897	3.54389367218397	69.5058881878298	7.61867316823638e-17	7.63667003398812e-15	chr6:35420138-35434120	no	no	NM_021922		NM_021922
RLOC_00009302	-3.33867242985035	2.7665572439814503	69.3075975253809	8.4244446261987e-17	8.411229811098779e-15	chr2:169690642-169769787	no	no	ENSG00000152253; NM_020675	SPC25	ENST00000282074; ENST00000451987; ENST00000472216; ENST00000479309; NM_020675	SPC25-001; SPC25-002; SPC25-003; SPC25-004
RLOC_00008117	2.31487919616539	8.199460859541599	69.29851329705279	8.463336156183951e-17	8.41705228657982e-15	chr2:95940201-95957055	no	no	ENSG00000155066; NM_001165977; NM_001165978	PROM2	ENST00000317668; ENST00000431567; ENST00000463580; ENST00000477767; ENST00000478295; ENST00000487138; ENST00000495540; ENST00000542147; NM_001165977; NM_001165978	PROM2-001; PROM2-003; PROM2-005; PROM2-006; PROM2-007; PROM2-008; PROM2-010; PROM2-202
RLOC_00032741	-3.00278392556495	0.6976115045461709	69.1927479582927	8.92957848809005e-17	8.84618942827909e-15	chr1:206136916-206154049	no	no	ENSG00000196550	FAM72A	ENST00000341209; ENST00000367128; ENST00000367129; ENST00000431655; ENST00000468509; ENST00000470041; ENST00000481737	FAM72A-001; FAM72A-002; FAM72A-003; FAM72A-004; FAM72A-005; FAM72A-006; FAM72A-007
RLOC_00027051	-1.6076122635797099	3.804885656624	69.0760205861367	9.474028967461701e-17	9.34917742292926e-15	chr7:87505531-87536534	no	no	ENSG00000006634	DBF4	ENST00000265728; ENST00000413643; ENST00000430279; ENST00000431138; ENST00000486925; ENST00000495067; ENST00000498144; ENST00000498726	DBF4-001; DBF4-002; DBF4-003; DBF4-004; DBF4-005; DBF4-006; DBF4-007; DBF4-008
RLOC_00055297	-2.9762343557156097	5.722343250856401	68.45449879242561	1.2983918544595e-16	1.2763342322215798e-14	chr11:64833772-64851636	no	no	ENSG00000146670	CDCA5	ENST00000275517; ENST00000404147; ENST00000462902; ENST00000479032; ENST00000524733; ENST00000525464; ENST00000527430; ENST00000529290; ENST00000531401; ENST00000533015	CDCA5-001; CDCA5-002; CDCA5-003; CDCA5-004; CDCA5-005; CDCA5-006; CDCA5-007; CDCA5-008; CDCA5-009; CDCA5-010
RLOC_00014765	-2.02217675810723	6.41660382457329	68.0142786986882	1.6231586439528302e-16	1.5894468875015102e-14	chr5:126112315-126172366	no	no	ENSG00000113368; NM_001198557; NM_005573	LMNB1	ENST00000395354; ENST00000460265; ENST00000463908; ENST00000472034; ENST00000484340; ENST00000492190; ENST00000494185; ENST00000512460; NM_001198557; NM_005573	LMNB1-002; LMNB1-003; LMNB1-004; LMNB1-005; LMNB1-006; LMNB1-007; LMNB1-008; LMNB1-011
RLOC_00040676	-3.38070377039051	5.7522410610957095	67.9157066135199	1.7063649061644097e-16	1.66452300808221e-14	chr6:33359313-33377465	no	no	ENSG00000237649	KIFC1	ENST00000428849; ENST00000450504; ENST00000486695; ENST00000494554	KIFC1-001; KIFC1-002; KIFC1-003; KIFC1-004
RLOC_00020489	1.68363982301636	4.69886891931022	67.8803420934939	1.73724555656872e-16	1.6881783156579998e-14	chr16:2227184-2246465	no	no	ENSG00000167971	CASKIN1	ENST00000343516; ENST00000382453	CASKIN1-201; CASKIN1-202
RLOC_00016492	3.3717977872183598	0.30818746280168396	67.77308612533301	1.8343638230909102e-16	1.7757757770302102e-14	chr19:17712137-17799401	no	no	ENSG00000130477; NM_001080421	UNC13A	ENST00000252773; ENST00000428389; ENST00000517497; ENST00000519716; ENST00000523229; ENST00000550896; ENST00000551649; ENST00000552293; NM_001080421	UNC13A-001; UNC13A-002; UNC13A-003; UNC13A-004; UNC13A-005; UNC13A-006; UNC13A-201; UNC13A-202
RLOC_00022625	-3.03532614735613	2.8808151394620602	67.6865143769071	1.91670025266053e-16	1.84845410730065e-14	chr13:60239717-60737900	no	no	ENSG00000139734; NM_001042517; NM_001258366; NM_001258367; NM_001258368; NM_001258369; NM_001258370	DIAPH3	ENST00000267214; ENST00000267215; ENST00000400324; ENST00000400327; ENST00000400329; ENST00000400330; ENST00000413168; ENST00000453990; ENST00000465066; ENST00000470420; NM_001042517; NM_001258366; NM_001258367; NM_001258368; NM_001258369; NM_001258370	DIAPH3-001; DIAPH3-003; DIAPH3-004; DIAPH3-008; DIAPH3-201; DIAPH3-202; DIAPH3-203; DIAPH3-204; DIAPH3-205; DIAPH3-206
RLOC_00019240	-1.44484381421147	5.2194323788366	67.4565648629477	2.15380141225295e-16	2.06927486626264e-14	chr9:91926113-91931338	no	no	ENSG00000123975	CKS2	ENST00000314355	CKS2-001
RLOC_00045422	3.5835944386404197	1.06020058137552	67.20993129905929	2.44081464219147e-16	2.33620830038326e-14	chr3:184096018-184097565	yes	yes	XLOC_002948	linc-CHRD	TCONS_00007049
RLOC_00028552	2.7202877321495302	3.12724545557433	66.661386889167	3.22388596909566e-16	3.07416242596162e-14	chr1:2487078-2497061	no	no	ENSG00000157873	TNFRSF14	ENST00000355716; ENST00000409119; ENST00000423768; ENST00000426449; ENST00000434817; ENST00000435221; ENST00000442392; ENST00000451778; ENST00000463471; ENST00000463835; ENST00000466750; ENST00000475523; ENST00000480305; ENST00000482074; ENST00000482602; ENST00000496064	TNFRSF14-001; TNFRSF14-002; TNFRSF14-003; TNFRSF14-004; TNFRSF14-005; TNFRSF14-006; TNFRSF14-007; TNFRSF14-008; TNFRSF14-009; TNFRSF14-011; TNFRSF14-012; TNFRSF14-013; TNFRSF14-014; TNFRSF14-015; TNFRSF14-016; TNFRSF14-201
RLOC_00039526	5.398498117329639	-0.990788106849267	66.5620296763361	3.3905460318417104e-16	3.22101873024962e-14	chr17:74132415-74137380	no	no	NM_001454		NM_001454
RLOC_00037124	2.8718295969571	0.526460932736116	66.4452650692114	3.5974546542866495e-16	3.40487715606461e-14	chr12:113494514-113535802	no	no	ENSG00000135144	DTX1	ENST00000257600; ENST00000547730; ENST00000547974; ENST00000548759; ENST00000553140	DTX1-001; DTX1-002; DTX1-003; DTX1-004; DTX1-005
RLOC_00009587	1.46094528120235	3.8985251762344997	66.3637784899244	3.7492888518869194e-16	3.5354405247793e-14	chr2:189462696-189704171	no	no	ENSG00000223523; XLOC_002432	AC079613.1; linc-TFPI-1	ENST00000431708; TCONS_00004531	AC079613.1-001
RLOC_00036821	-1.54871689625648	7.409226871564491	66.13885695646621	4.20248779750104e-16	3.94816750274452e-14	chr12:98909290-98941565	no	no	ENSG00000120802; NM_001032284; NM_003276	TMPO	ENST00000261210; ENST00000343315; ENST00000546828; ENST00000547214; ENST00000548223; ENST00000548911; ENST00000549938; ENST00000551987; ENST00000552831; ENST00000556029; ENST00000556678; NM_001032284; NM_003276	TMPO-002; TMPO-006; TMPO-007; TMPO-008; TMPO-009; TMPO-010; TMPO-011; TMPO-012; TMPO-013; TMPO-014; TMPO-015
RLOC_00036176	-1.58676835275555	3.81257617947073	66.0836721849373	4.3218116009848e-16	4.04534277062768e-14	chr12:57610578-57619202	no	no	ENSG00000182379	NXPH4	ENST00000349394; ENST00000555154; ENST00000556415	NXPH4-001; NXPH4-002; NXPH4-003
RLOC_00043334	-3.4147845030726405	4.1749123034698306	65.8477533280598	4.87135327892222e-16	4.54302763667985e-14	chr3:44803209-44914868	no	no	ENSG00000163808	KIF15	ENST00000326047; ENST00000396031; ENST00000422209; ENST00000425755; ENST00000438321; ENST00000453693; ENST00000481166; ENST00000493134	KIF15-001; KIF15-002; KIF15-003; KIF15-004; KIF15-005; KIF15-006; KIF15-007; KIF15-201
RLOC_00044881	2.58087880246116	1.02241302488635	65.8005722211691	4.989374626233389e-16	4.63611233517891e-14	chr3:149036285-149052201	no	no	ENSG00000163762; NM_001184723	TM4SF18	ENST00000296059; ENST00000468398; ENST00000470080; ENST00000474754; ENST00000491182; NM_001184723	TM4SF18-001; TM4SF18-002; TM4SF18-003; TM4SF18-004; TM4SF18-005
RLOC_00012189	-2.75664386623259	3.74886971254461	65.7491596631715	5.121240057287461e-16	4.74010877153554e-14	chr15:91260558-91358859	no	no	ENSG00000197299	BLM	ENST00000355112; ENST00000536925; ENST00000543977; ENST00000558599; ENST00000558825; ENST00000559282; ENST00000559426; ENST00000559724; ENST00000560136; ENST00000560509; ENST00000560559; ENST00000560821	BLM-001; BLM-002; BLM-003; BLM-004; BLM-005; BLM-006; BLM-007; BLM-009; BLM-010; BLM-011; BLM-201; BLM-202
RLOC_00021693	2.95385006365761	0.570890541111447	65.74251653431409	5.13853111132683e-16	4.74010877153554e-14	chr16:79627735-79633799	no	no	ENSG00000178573; NM_001031804; NM_005360	MAF	ENST00000326043; NM_001031804; NM_005360	MAF-001
RLOC_00010876	-2.4362224920752205	2.7021130604896	65.4590252573217	5.93348829335929e-16	5.45366830140533e-14	chr15:30938318-31065209	no	no	NR_038253; NR_038254; NR_038255		NR_038253; NR_038254; NR_038255
RLOC_00003772	1.7344378838672798	2.9371332907921803	65.08147077087439	7.18646408027398e-16	6.58156026920056e-14	chr10:54210637-54230293	yes	yes	ENSG00000231131	RP11-346D6.6	ENST00000422763; ENST00000435813	RP11-346D6.6-001; RP11-346D6.6-002
RLOC_00044161	1.875050071018	2.4635255832064904	64.9127710645034	7.82880360924036e-16	7.1441340462817e-14	chr3:106959539-107045811	yes	no	ENSG00000243701; NR_028301; XLOC_002746	RP11-446H18.3; linc-CCDC54	ENST00000463143; ENST00000473550; ENST00000490441; ENST00000495228; NR_028301; TCONS_00006140; TCONS_00006141; TCONS_00006142; TCONS_00006143; TCONS_00006924	RP11-446H18.3-001; RP11-446H18.3-003; RP11-446H18.3-004; RP11-446H18.3-005
RLOC_00040952	1.78434708788504	6.61399594215994	64.6908506729355	8.762077407391149e-16	7.96723181400638e-14	chr6:43543878-43586701	no	no	ENSG00000170734; NM_006502	POLH	ENST00000372226; ENST00000535400; NM_006502	POLH-003; POLH-201
RLOC_00032585	1.5233498932989902	7.659177320778331	64.5204292514964	9.5536634138327e-16	8.656095036163009e-14	chr1:201434607-201438365	no	no	ENSG00000174307; NR_073080	PHLDA3	ENST00000367309; ENST00000367311; ENST00000497057; NR_073080	PHLDA3-001; PHLDA3-002; PHLDA3-004
RLOC_00022175	-1.3660284986889397	8.056285468176629	64.48856175530089	9.70943725509252e-16	8.753459209473669e-14	chr13:30083547-30169825	no	no	ENSG00000139514; NM_003045	SLC7A1	ENST00000380752; ENST00000450494; ENST00000473577; NM_003045	SLC7A1-001; SLC7A1-002; SLC7A1-003
RLOC_00007729	3.10897642147551	0.48921629086033	64.4844164887909	9.729885924120382e-16	8.753459209473669e-14	chr2:74745258-74753318	no	no	ENSG00000144045	DQX1	ENST00000393951; ENST00000404568; ENST00000418139; ENST00000451518; ENST00000473508; ENST00000483555; ENST00000495597; ENST00000498552	DQX1-001; DQX1-002; DQX1-003; DQX1-004; DQX1-005; DQX1-006; DQX1-007; DQX1-008
RLOC_00039234	1.2693602596879	8.73989511351165	64.1957560424595	1.12651149919036e-15	1.0098937594854401e-13	chr17:58677544-58741834	no	no	ENSG00000170836; NM_003620	PPM1D	ENST00000392995; ENST00000544712; NM_003620	PPM1D-202; PPM1D-203
RLOC_00047623	-1.7297696667236	6.47198380926939	64.0678589088737	1.2020668882028902e-15	1.0738464201279101e-13	chr4:139085248-139163223	no	no	ENSG00000151012; NM_014331	SLC7A11	ENST00000280612; ENST00000509248; NM_014331	SLC7A11-001; SLC7A11-002
RLOC_00024041	1.61830637162994	7.20100514088886	64.03029571441989	1.22520576687636e-15	1.0906901686948299e-13	chrX:53111542-53117119	no	no	ENSG00000184205; NM_022117	TSPYL2	ENST00000463525; ENST00000553557; ENST00000556808; NM_022117	TSPYL2-002; TSPYL2-003; TSPYL2-004
RLOC_00011842	1.29602952359623	5.756941982478289	63.8669264476541	1.33113723881203e-15	1.1808625122005002e-13	chr15:76196200-76225441	no	no	ENSG00000167196; NR_037623	FBXO22	ENST00000308275; ENST00000453211; NR_037623	FBXO22-001; FBXO22-201
RLOC_00037711	-3.3991730658103503	2.8146395836254303	63.7220838625014	1.4326947066940902e-15	1.2665419177927598e-13	chr17:3627197-3629624	no	no	ENSG00000177602; NM_031965	GSG2	ENST00000325418; NM_031965	GSG2-001
RLOC_00035228	-2.77519046084265	0.388006906959117	63.647957162595	1.48763174561967e-15	1.31055724025871e-13	chr12:12813825-12849121	no	no	ENSG00000183150	GPR19	ENST00000332427; ENST00000537507; ENST00000540510; ENST00000540796; ENST00000545876	GPR19-001; GPR19-002; GPR19-003; GPR19-004; GPR19-201
RLOC_00013606	-2.17997661075308	4.11638014687981	63.1718862232218	1.8943292316799605e-15	1.6630904220197102e-13	chr5:43486803-43515180	no	no	ENSG00000172244; NM_198566	C5orf34	ENST00000503655; ENST00000506213; ENST00000509489; ENST00000514462; NM_198566	C5orf34-002; C5orf34-003; C5orf34-004; C5orf34-005
RLOC_00016749	-1.4118002833063101	6.18091113789809	63.1547823732679	1.9108499533323696e-15	1.6718295467987e-13	chr19:34287751-34304292	no	no	ENSG00000153885; NM_001129994	KCTD15	ENST00000284006; ENST00000413790; ENST00000422820; ENST00000430256; NM_001129994	KCTD15-201; KCTD15-202; KCTD15-203; KCTD15-204
RLOC_00028207	1.7152328001309898	5.23136602421515	63.11914635336311	1.9457355156611896e-15	1.69652144618952e-13	chr7:149473131-149530916	no	no	ENSG00000197558; NM_198455	SSPO	ENST00000262089; ENST00000378016; ENST00000461331; ENST00000464974; ENST00000465080; ENST00000465639; ENST00000472850; ENST00000475488; ENST00000481772; ENST00000486824; ENST00000488835; ENST00000492965; ENST00000493502; ENST00000493567; NM_198455	SSPO-002; SSPO-003; SSPO-004; SSPO-005; SSPO-006; SSPO-007; SSPO-008; SSPO-009; SSPO-010; SSPO-011; SSPO-016; SSPO-018; SSPO-201; SSPO-202
RLOC_00009222	-1.61475287092386	4.35444074077715	63.0927916721698	1.97194441593492e-15	1.71350528429021e-13	chr2:162272605-162839869	no	no	ENSG00000136535; ENSG00000144290; ENSG00000251621; NM_001178015; NM_001178016; NM_022058	AC009487.5; SLC4A10; TBR1	ENST00000272716; ENST00000389554; ENST00000410035; ENST00000411412; ENST00000415711; ENST00000415876; ENST00000421911; ENST00000446228; ENST00000449513; ENST00000461456; ENST00000463544; ENST00000477804; ENST00000481721; ENST00000482861; ENST00000489530; ENST00000493021; ENST00000505579; ENST00000535165; ENST00000539334; NM_001178015; NM_001178016; NM_022058	AC009487.5-001; SLC4A10-001; SLC4A10-002; SLC4A10-003; SLC4A10-005; SLC4A10-006; SLC4A10-007; SLC4A10-008; SLC4A10-009; SLC4A10-010; SLC4A10-011; SLC4A10-202; TBR1-001; TBR1-002; TBR1-003; TBR1-004; TBR1-005; TBR1-006; TBR1-201
RLOC_00029219	1.58387043961034	6.81974069078148	62.7986278839345	2.28958290627607e-15	1.98274764604724e-13	chr1:27189633-27190448	no	no	ENSG00000175793	SFN	ENST00000339276; ENST00000538651	SFN-001; SFN-201
RLOC_00016865	-1.4090473946551398	3.92878805775776	62.617632807845794	2.50996202314603e-15	2.1662248511626398e-13	chr19:36936021-36980804	no	no	ENSG00000186017; NM_001145344; NM_001145345	ZNF566	ENST00000392170; ENST00000434377; ENST00000454319; ENST00000460937; ENST00000472909; ENST00000480361; ENST00000493391; ENST00000494354; NM_001145344; NM_001145345	ZNF566-001; ZNF566-003; ZNF566-004; ZNF566-005; ZNF566-006; ZNF566-007; ZNF566-201; ZNF566-202
RLOC_00047542	-1.3614962412749498	4.69485351817448	62.472041328346904	2.70254172734441e-15	2.32455109385773e-13	chr4:129730779-129794086	no	no	ENSG00000077684; NM_024900	PHF17	ENST00000226319; ENST00000413543; ENST00000452328; ENST00000503785; ENST00000504089; ENST00000507833; ENST00000508997; ENST00000510308; ENST00000511925; ENST00000512960; ENST00000514740; ENST00000535321; NM_024900	PHF17-001; PHF17-003; PHF17-004; PHF17-005; PHF17-006; PHF17-007; PHF17-008; PHF17-009; PHF17-010; PHF17-011; PHF17-201; PHF17-202
RLOC_00032381	-2.9115881706934905	0.0105523585924033	62.4340787610444	2.7551417383642205e-15	2.36181510635532e-13	chr1:183898796-184006491	no	no	ENSG00000198756; NM_015101	GLT25D2	ENST00000367520; ENST00000367521; ENST00000546159; NM_015101	GLT25D2-002; GLT25D2-003; GLT25D2-201
RLOC_00028895	1.51313204092769	5.33825230215221	62.418247851977796	2.77737814686651e-15	2.37288750400071e-13	chr1:16450832-16482547	no	no	ENSG00000142627	EPHA2	ENST00000358432; ENST00000461614; ENST00000462805; ENST00000480202	EPHA2-001; EPHA2-002; EPHA2-003; EPHA2-004
RLOC_00029052	1.58900777083121	6.4057628370307	62.339996743750106	2.8899565911735102e-15	2.46081253549423e-13	chr1:22148737-22263710	no	no	ENSG00000142798; NM_005529	HSPG2	ENST00000374673; ENST00000374676; ENST00000374695; ENST00000412328; ENST00000426143; ENST00000427897; ENST00000430507; ENST00000439717; ENST00000453796; ENST00000469378; ENST00000471322; ENST00000480900; ENST00000481644; ENST00000486901; ENST00000493940; ENST00000498495; NM_005529	HSPG2-001; HSPG2-002; HSPG2-003; HSPG2-004; HSPG2-005; HSPG2-006; HSPG2-007; HSPG2-008; HSPG2-009; HSPG2-010; HSPG2-011; HSPG2-012; HSPG2-013; HSPG2-014; HSPG2-015; HSPG2-201
RLOC_00020505	-1.6847138123523302	5.91584351128546	62.155445530528404	3.1738814901916103e-15	2.68653983913484e-13	chr16:2479395-2507019	no	no	ENSG00000162063; NM_001761	CCNF	ENST00000293968; NM_001761	CCNF-201
RLOC_00010396	-3.2661610958962597	4.000209224999979	62.1540368078621	3.1761527556150303e-15	2.68653983913484e-13	chr2:234742062-234763146	no	no	ENSG00000123485	HJURP	ENST00000373395; ENST00000411486; ENST00000432087; ENST00000433484; ENST00000434039; ENST00000441687; ENST00000453122; ENST00000454020	HJURP-001; HJURP-002; HJURP-003; HJURP-005; HJURP-006; HJURP-008; HJURP-201; HJURP-202
RLOC_00008586	2.42184208114976	1.5752716665182	61.6954778756637	4.00899962371349e-15	3.37977253045515e-13	chr2:120001998-120006647	no	no	ENSG00000229867	STEAP3-AS1	ENST00000454260	STEAP3-AS1-001
RLOC_00029285	2.07830007623843	1.28315567212693	61.688466081405004	4.0233011908692296e-15	3.3806352580703196e-13	chr1:28473677-28520447	no	no	ENSG00000169403; NM_001164722; NM_001164723	PTAFR	ENST00000373857; ENST00000539896; NM_001164722; NM_001164723	PTAFR-001; PTAFR-201
RLOC_00052363	1.84037741641116	8.07838254117619	61.3274956106651	4.83283799189139e-15	4.04750181820904e-13	chr8:103216729-103251102	no	no	ENSG00000048392; NM_001172477; NM_001172478; NM_015713	RRM2B	ENST00000395910; ENST00000517517; ENST00000519125; ENST00000519317; ENST00000519962; ENST00000522394; ENST00000523957; ENST00000535248; NM_001172477; NM_001172478; NM_015713	RRM2B-002; RRM2B-004; RRM2B-006; RRM2B-007; RRM2B-008; RRM2B-009; RRM2B-011; RRM2B-201
RLOC_00048275	-2.74860748747172	3.9469466674697	61.293787925583494	4.91629055377936e-15	4.1038936884991e-13	chr4:185615219-185655216	no	no	ENSG00000151725; NM_024629	MLF1IP	ENST00000281453; ENST00000502461; ENST00000506535; ENST00000508095; ENST00000510146; ENST00000514781; ENST00000541665; ENST00000541971; NM_024629	MLF1IP-001; MLF1IP-003; MLF1IP-004; MLF1IP-005; MLF1IP-006; MLF1IP-007; MLF1IP-201; MLF1IP-202
RLOC_00021169	-1.5743110147827102	6.776406116890071	60.994747415035896	5.72272899362471e-15	4.76146013652566e-13	chr16:46918290-46962907	no	no	ENSG00000166123; NM_001142466	GPT2	ENST00000340124; NM_001142466	GPT2-001
RLOC_00037251	5.1945001088157	-1.13075161485828	60.95518251098989	5.83890229031674e-15	4.84229486356561e-13	chr12:119772517-119978518	no	no	ENSG00000183273	CCDC60	ENST00000327554; ENST00000535685; ENST00000536742; ENST00000539847; ENST00000546345	CCDC60-001; CCDC60-002; CCDC60-003; CCDC60-004; CCDC60-005
RLOC_00021707	-1.94429751864827	6.28054801229991	60.7680497213447	6.421166292159e-15	5.30788616228468e-13	chr16:81040103-81066297	no	no	ENSG00000166451; NM_001100624; NM_001100625; NM_001270473; NM_001270474; NM_018455	CENPN	ENST00000299572; ENST00000393335; NM_001100624; NM_001100625; NM_001270473; NM_001270474; NM_018455	CENPN-002; CENPN-003
RLOC_00034917	-3.6312019055292897	3.5769657904075496	60.718397924643	6.58518152503275e-15	5.42584859635384e-13	chr12:4647950-4668848	no	no	ENSG00000111247; NM_001130862; NM_006479	RAD51AP1	ENST00000321524; ENST00000352618; ENST00000398012; ENST00000442992; ENST00000535558; ENST00000536117; ENST00000536346; ENST00000536886; ENST00000538817; ENST00000544029; ENST00000544173; ENST00000544927; ENST00000544931; NM_001130862; NM_006479	RAD51AP1-001; RAD51AP1-003; RAD51AP1-005; RAD51AP1-006; RAD51AP1-008; RAD51AP1-011; RAD51AP1-012; RAD51AP1-013; RAD51AP1-014; RAD51AP1-015; RAD51AP1-016; RAD51AP1-017; RAD51AP1-201
RLOC_00048826	2.26732605488717	2.16931224420171	60.6546454178124	6.80193669905735e-15	5.58636478574194e-13	chr14:24867992-24887546	no	no	ENSG00000205978	NYNRIN	ENST00000206466; ENST00000382554; ENST00000554505	NYNRIN-001; NYNRIN-003; NYNRIN-201
RLOC_00020427	2.68688076446577	0.5083455911941199	60.6284431109653	6.893079769431409e-15	5.64301642860848e-13	chr16:1122756-1131189	no	no	ENSG00000162009; NM_001172560	SSTR5	ENST00000293897; ENST00000539762; NM_001172560	SSTR5-201; SSTR5-202
RLOC_00027261	-1.54247107188788	7.09026920209363	60.4499144850259	7.547464382833649e-15	6.158924461120029e-13	chr7:99690351-99699032	no	no	ENSG00000166508	MCM7	ENST00000303887; ENST00000343023; ENST00000362082; ENST00000425308; ENST00000463722; ENST00000465688; ENST00000465738; ENST00000467516; ENST00000477372; ENST00000485286; ENST00000489841; ENST00000491245; ENST00000493352; ENST00000542483	MCM7-001; MCM7-002; MCM7-003; MCM7-005; MCM7-006; MCM7-007; MCM7-009; MCM7-010; MCM7-011; MCM7-014; MCM7-015; MCM7-016; MCM7-202; MCM7-203
RLOC_00042949	3.61666839395519	-0.549307872758331	60.262659118107	8.30072616459159e-15	6.75196447765182e-13	chr3:16844159-17131402	no	no	ENSG00000154822; NM_001144382; NM_015184	PLCL2	ENST00000285094; ENST00000396755; ENST00000418129; ENST00000419842; ENST00000460467; NM_001144382; NM_015184	PLCL2-001; PLCL2-002; PLCL2-004; PLCL2-201; PLCL2-202
RLOC_00017740	-1.8585816223877298	4.63329578393604	60.1408528698864	8.830632658242809e-15	7.16012444200197e-13	chr19:55912650-55918957	no	no	NM_014501		NM_014501
RLOC_00039540	1.52002242941982	4.79921348434744	60.1129631387732	8.956650319761441e-15	7.239248163210359e-13	chr17:74466975-74497508	no	no	ENSG00000129667; NM_001005498; NM_024599	RHBDF2	ENST00000389760; ENST00000389762; NM_001005498; NM_024599	RHBDF2-202; RHBDF2-203
RLOC_00016643	-1.90191061247116	1.53855839214609	59.933520403810704	9.811609758468809e-15	7.905176723120759e-13	chr19:23299777-23332763	no	no	ENSG00000183850	ZNF730	ENST00000327867	ZNF730-201
RLOC_00002100	2.68401189240674	2.32908858606123	59.5115996210048	1.21575411527002e-14	9.76438478699515e-13	chr18:596998-649899	no	no	ENSG00000079101; NM_014410; NM_199167	CLUL1	ENST00000540035; NM_014410; NM_199167	CLUL1-203
RLOC_00015671	-1.2459788022664098	5.4275783429894195	59.289968459056	1.3606841172472999e-14	1.08940306997221e-12	chr5:176830205-176869065	no	no	ENSG00000198055; NM_001004105; NM_001004106; NM_002082	GRK6	ENST00000355472; ENST00000393576; ENST00000502598; ENST00000506296; ENST00000507633; ENST00000508705; ENST00000511244; ENST00000512684; ENST00000515666; NM_001004105; NM_001004106; NM_002082	GRK6-001; GRK6-002; GRK6-003; GRK6-005; GRK6-006; GRK6-007; GRK6-008; GRK6-009; GRK6-011
RLOC_00007733	-1.66317445132432	3.04052304909081	59.1911154352481	1.43078379362639e-14	1.14193590550871e-12	chr2:74776147-74783748	no	no	ENSG00000115325; NM_001197260	DOK1	ENST00000233668; ENST00000340004; ENST00000429631; ENST00000464613; ENST00000474924; ENST00000475191; ENST00000480318; ENST00000482206; ENST00000485132; ENST00000488613; ENST00000489958; ENST00000496966; NM_001197260	DOK1-001; DOK1-002; DOK1-003; DOK1-004; DOK1-005; DOK1-007; DOK1-008; DOK1-009; DOK1-010; DOK1-011; DOK1-012; DOK1-013
RLOC_00026149	-2.94651537334847	5.861798745503661	59.108230171984395	1.49233762881156e-14	1.1873411259232e-12	chr7:36429415-36493264	no	no	ENSG00000011426	ANLN	ENST00000265748; ENST00000396068; ENST00000418118; ENST00000424865; ENST00000428612; ENST00000429082; ENST00000441696; ENST00000446635; ENST00000452877; ENST00000457743; ENST00000460598; ENST00000491782; ENST00000495714	ANLN-001; ANLN-002; ANLN-004; ANLN-005; ANLN-006; ANLN-007; ANLN-008; ANLN-009; ANLN-010; ANLN-011; ANLN-012; ANLN-013; ANLN-014
RLOC_00036167	3.2641685694096805	-0.166283297085147	58.9830221070396	1.5903829964130803e-14	1.26140657597125e-12	chr12:57403781-57444982	no	no	ENSG00000166863; ENSG00000166866; NM_001178054; NM_013251; NR_033654	MYO1A; TAC3	ENST00000300108; ENST00000300119; ENST00000379411; ENST00000393867; ENST00000415231; ENST00000423597; ENST00000433964; ENST00000438756; ENST00000442789; ENST00000471791; ENST00000476795; ENST00000477864; ENST00000487083; ENST00000492945; ENST00000496757; ENST00000544473; ENST00000554234; NM_001178054; NM_013251; NR_033654	MYO1A-001; MYO1A-002; MYO1A-003; MYO1A-004; MYO1A-005; MYO1A-006; MYO1A-007; MYO1A-008; MYO1A-009; MYO1A-201; TAC3-003; TAC3-004; TAC3-005; TAC3-007; TAC3-008; TAC3-009; TAC3-010
RLOC_00015191	2.7238465625815897	1.61692865158324	58.9169785829418	1.64466912717828e-14	1.30041229745214e-12	chr5:147647743-147665609	no	no	ENSG00000214510	SPINK13	ENST00000511106; ENST00000512953	SPINK13-001; SPINK13-002
RLOC_00011111	2.14879997002935	1.8484820311195298	58.469905378189104	2.0642448381614103e-14	1.627110637139e-12	chr15:42140344-42186275	no	no	NM_016642		NM_016642
RLOC_00003798	-2.60902464269247	5.12682275235021	58.4412366504405	2.09454489319099e-14	1.64589854878527e-12	chr10:58116989-58121018	no	no	ENSG00000122952; NM_001005413	ZWINT	ENST00000373940; ENST00000373944; ENST00000395405; ENST00000460654; ENST00000467523; ENST00000478181; ENST00000489649; ENST00000494312; NM_001005413	ZWINT-001; ZWINT-003; ZWINT-004; ZWINT-005; ZWINT-007; ZWINT-008; ZWINT-009; ZWINT-201
RLOC_00022866	-1.85289292891888	6.6531766000272095	58.38649514081679	2.15364293364582e-14	1.6871307412499198e-12	chr13:86366922-86373623	no	no	ENSG00000184564; NM_032229	SLITRK6	ENST00000400286; NM_032229	SLITRK6-001
RLOC_00017040	2.41731016625282	0.7897970357886029	58.336698348628396	2.20885064604304e-14	1.72507170086675e-12	chr19:41725108-41765807	no	no	NM_001699; NM_021913		NM_001699; NM_021913
RLOC_00037834	-1.6388936179148603	4.19943347337613	58.1955105689788	2.37320026784247e-14	1.84775776205716e-12	chr17:7191571-7197819	no	no	ENSG00000006047	YBX2	ENST00000007699	YBX2-201
RLOC_00029949	-2.20914268306007	3.2696747927037104	58.0644610903249	2.5366783927769502e-14	1.96901926463723e-12	chr1:52838501-52870143	no	no	ENSG00000085840; NM_001190818; NM_001190819; NM_004153	ORC1	ENST00000476332; NM_001190818; NM_001190819; NM_004153	ORC1-003
RLOC_00007235	1.69668090930283	7.65064771763592	58.028256761442606	2.5837959239976396e-14	1.9994967849538e-12	chr2:46520806-46613835	no	no	ENSG00000116016; NM_001430	EPAS1	ENST00000449347; ENST00000460015; ENST00000463191; ENST00000465318; ENST00000466465; ENST00000467888; ENST00000468530; ENST00000475822; ENST00000483692; NM_001430	EPAS1-002; EPAS1-003; EPAS1-004; EPAS1-005; EPAS1-006; EPAS1-007; EPAS1-008; EPAS1-009; EPAS1-010
RLOC_00045514	3.7148255822497402	-0.489250390512856	57.7832853716924	2.92645887615783e-14	2.2578073632417703e-12	chr3:189674517-189840226	no	no	ENSG00000090530; NM_001134418; NM_018192	LEPREL1	ENST00000426003; ENST00000444866; ENST00000463171; ENST00000467131; ENST00000470925; ENST00000475095; ENST00000482780; ENST00000490940; NM_001134418; NM_018192	LEPREL1-003; LEPREL1-004; LEPREL1-005; LEPREL1-006; LEPREL1-007; LEPREL1-008; LEPREL1-009; LEPREL1-010
RLOC_00007709	-1.88523622705595	8.255962864006559	57.767087363450095	2.95065690097703e-14	2.26959893350076e-12	chr2:74425689-74441367	no	no	ENSG00000065911; NR_027405	MTHFD2	ENST00000394053; ENST00000409601; ENST00000409804; ENST00000462026; ENST00000470592; ENST00000477455; ENST00000488086; ENST00000489041; NR_027405	MTHFD2-001; MTHFD2-002; MTHFD2-003; MTHFD2-004; MTHFD2-005; MTHFD2-006; MTHFD2-007; MTHFD2-008
RLOC_00053767	1.9126830097118799	8.86413767855024	57.6496971892404	3.1321118087473504e-14	2.40191465815384e-12	chr11:694438-727658	no	no	ENSG00000177106	EPS8L2	ENST00000318562; ENST00000524474; ENST00000524763; ENST00000524973; ENST00000526198; ENST00000526380; ENST00000526651; ENST00000526909; ENST00000527021; ENST00000527199; ENST00000527807; ENST00000527832; ENST00000528770; ENST00000529346; ENST00000529680; ENST00000530093; ENST00000530118; ENST00000530452; ENST00000530636; ENST00000531348; ENST00000531393; ENST00000531471; ENST00000531721; ENST0000…	EPS8L2-001; EPS8L2-002; EPS8L2-003; EPS8L2-004; EPS8L2-005; EPS8L2-006; EPS8L2-007; EPS8L2-008; EPS8L2-009; EPS8L2-011; EPS8L2-012; EPS8L2-013; EPS8L2-014; EPS8L2-016; EPS8L2-017; EPS8L2-018; EPS8L2-019; EPS8L2-020; EPS8L2-021; EPS8L2-022; EPS8L2-023; EPS8L2-026; EPS8L2-027; EPS8L2-028; EPS8L2-029; EPS8L2-030; EPS8L2-032; EPS8L2-033; EPS8L2-034; EPS8L2-035; EPS8L2-036; EPS8L2-037
RLOC_00019077	-3.4700358699613196	0.7265137982372908	57.5964660134535	3.21803254210779e-14	2.4603936493112403e-12	chr9:80912043-80944000	no	no	ENSG00000135069; NM_021154	PSAT1	ENST00000376588; ENST00000421149; NM_021154	PSAT1-001; PSAT1-201
RLOC_00055321	1.3913823225739899	10.511542163250999	57.5375006618536	3.31596460673482e-14	2.5276784098044396e-12	chr11:65190245-65192232	yes	yes	ENSG00000245532	NEAT1	ENST00000499732; ENST00000501122	NEAT1-001; NEAT1-002
RLOC_00002254	1.2916534497908998	5.98550686590041	57.5173611346495	3.35009182175038e-14	2.54606978453029e-12	chr18:12308070-12326127	no	no	ENSG00000176014	TUBB6	ENST00000317702; ENST00000417736; ENST00000445717	TUBB6-001; TUBB6-201; TUBB6-202
RLOC_00038660	3.45578346484696	-0.45344060821458204	57.2431936363028	3.85119591633598e-14	2.9181978580331603e-12	chr17:39030852-39041162	no	no	ENSG00000171431; NM_019010	KRT20	ENST00000167588; ENST00000482529; NM_019010	KRT20-001; KRT20-002
RLOC_00002729	1.9697155408135	1.51119735981595	57.0585751205403	4.23022863553741e-14	3.1958938000232202e-12	chr18:65173819-65184217	no	no	ENSG00000171451	DSEL	ENST00000310045; ENST00000397964	DSEL-001; DSEL-201
RLOC_00050046	-1.6229591025987	4.43240257736242	57.03300245299211	4.2855944541644095e-14	3.2281430415096402e-12	chr14:97263641-97411731	yes	no	ENSG00000100749; ENSG00000225163; ENSG00000258825; NM_003384	AL133168.2; AL133168.3; VRK1	ENST00000216639; ENST00000435624; ENST00000495064; ENST00000553683; ENST00000555067; ENST00000555351; ENST00000555402; ENST00000557090; ENST00000557222; ENST00000557352; NM_003384	AL133168.2-001; AL133168.2-003; AL133168.3-001; VRK1-001; VRK1-002; VRK1-003; VRK1-004; VRK1-005; VRK1-006; VRK1-007
RLOC_00029430	3.6304492818632	-0.647722086162145	57.016061191123896	4.3226716218093e-14	3.24646665165973e-12	chr1:33394669-33399878	yes	yes	XLOC_000133	linc-ADC	TCONS_00001982
RLOC_00021166	-2.7818140948133903	3.3476464873830896	56.7695199047642	4.9000273332685e-14	3.6692557619122406e-12	chr16:46723558-46732306	no	no	ENSG00000091651; NR_037620	ORC6	ENST00000219097; NR_037620	ORC6-001
RLOC_00040488	-1.9660809117775402	3.1630229420595004	56.49728372554979	5.62760608681617e-14	4.20172583490732e-12	chr6:30655824-30659197	no	no	ENSG00000137404; NM_001270707; NM_001270708; NM_001270709; NM_001270710; NR_073065; NR_073066; NR_073072	NRM	ENST00000259953; ENST00000444096; ENST00000495946; NM_001270707; NM_001270708; NM_001270709; NM_001270710; NR_073065; NR_073066; NR_073072	NRM-001; NRM-007; NRM-008
RLOC_00048897	-1.2261313428533702	5.299879402895701	56.310536743675605	6.1882912500472e-14	4.606839041701799e-12	chr14:31028329-31087438	no	no	ENSG00000092140	G2E3	ENST00000206595; ENST00000438909; ENST00000544007; ENST00000547209; ENST00000547532; ENST00000547638; ENST00000548934; ENST00000549159; ENST00000549553; ENST00000550944; ENST00000552488; ENST00000552515; ENST00000553504; ENST00000554714; ENST00000555429	G2E3-001; G2E3-002; G2E3-003; G2E3-004; G2E3-005; G2E3-006; G2E3-007; G2E3-008; G2E3-009; G2E3-010; G2E3-011; G2E3-012; G2E3-013; G2E3-014; G2E3-015
RLOC_00018438	-1.40475736611836	5.14235582654629	56.2362563470462	6.42654831527218e-14	4.77026006142361e-12	chr9:35073832-35079939	no	no	ENSG00000221829	FANCG	ENST00000378643; ENST00000425676; ENST00000448890; ENST00000461149; ENST00000462124; ENST00000474894; ENST00000476212; ENST00000481254; ENST00000543657	FANCG-001; FANCG-002; FANCG-003; FANCG-004; FANCG-005; FANCG-006; FANCG-007; FANCG-008; FANCG-201
RLOC_00040762	3.07283894956967	0.300523189677677	56.1545337654735	6.69929413617758e-14	4.9582566484616606e-12	chr6:36321998-36355318	no	no	ENSG00000010030; NM_001207035; NM_001207036; NM_001207037; NM_001207038; NM_001207039; NM_001207040; NM_001207041; NM_016135	ETV7	ENST00000339796; ENST00000373738; NM_001207035; NM_001207036; NM_001207037; NM_001207038; NM_001207039; NM_001207040; NM_001207041; NM_016135	ETV7-201; ETV7-202
RLOC_00010544	-1.40687528305076	4.70581666599442	56.122147700601396	6.810558881426929e-14	5.0259950469892695e-12	chr2:242615157-242626196	no	no	ENSG00000168393; NM_001165031; NR_033255	DTYMK	ENST00000305784; ENST00000420144; ENST00000432348; ENST00000445261; ENST00000464603; ENST00000472618; ENST00000493095; NM_001165031; NR_033255	DTYMK-001; DTYMK-003; DTYMK-004; DTYMK-005; DTYMK-006; DTYMK-007; DTYMK-008
RLOC_00021064	-1.15395140691579	6.065279183241531	55.922185232885106	7.539692672886019e-14	5.54799351016411e-12	chr16:31094745-31106979	no	no	ENSG00000151006; ENSG00000167397; ENSG00000255439; NM_001039503	PRSS53; RP11-196G11.1; VKORC1	ENST00000280606; ENST00000300851; ENST00000319788; ENST00000354895; ENST00000394971; ENST00000394975; ENST00000420057; ENST00000472468; ENST00000486499; ENST00000492427; ENST00000498155; ENST00000529564; ENST00000532364; ENST00000533518; NM_001039503	PRSS53-002; PRSS53-003; PRSS53-004; RP11-196G11.1-001; VKORC1-001; VKORC1-002; VKORC1-003; VKORC1-004; VKORC1-005; VKORC1-006; VKORC1-007; VKORC1-008; VKORC1-009; VKORC1-011
RLOC_00016743	-1.63626778863466	6.65370957536411	55.90774891206549	7.595260409018069e-14	5.57277608108358e-12	chr19:33864575-33870596	no	no	NM_001252296; NM_001806		NM_001252296; NM_001806
RLOC_00022245	-2.04405696839588	5.23856679117513	55.8944090378238	7.646971949428129e-14	5.59459499518506e-12	chr13:34392186-34540260	no	no	ENSG00000133119; NM_002915	RFC3	ENST00000380071; ENST00000434425; NM_002915	RFC3-001; RFC3-201
RLOC_00002513	2.0150256473249097	4.6025885955458605	55.8636044565691	7.76773479690466e-14	5.66666269138088e-12	chr18:43563502-43652238	no	no	ENSG00000152229; NM_024430	PSTPIP2	ENST00000360076; ENST00000460200; ENST00000469996; ENST00000494782; ENST00000495213; NM_024430	PSTPIP2-001; PSTPIP2-003; PSTPIP2-004; PSTPIP2-005; PSTPIP2-006
RLOC_00036947	-2.78232082159268	7.11257576839797	55.840872475563295	7.85807269847833e-14	5.716186597235951e-12	chr12:105413562-105478222	no	no	ENSG00000136010; NM_001034173; NR_027752	ALDH1L2	ENST00000258494; ENST00000424857; ENST00000548418; ENST00000549335; ENST00000552427; NM_001034173; NR_027752	ALDH1L2-001; ALDH1L2-003; ALDH1L2-004; ALDH1L2-005; ALDH1L2-201
RLOC_00048805	-1.9300277282486902	7.421887913253981	55.5442997719765	9.1376414590861e-14	6.62804420365618e-12	chr14:24563262-24579625	no	no	ENSG00000100889	PCK2	ENST00000216780; ENST00000396973; ENST00000545054; ENST00000557969; ENST00000558096; ENST00000558674; ENST00000559171; ENST00000559250; ENST00000559503; ENST00000559584; ENST00000559837; ENST00000560106; ENST00000560657; ENST00000560736; ENST00000561050; ENST00000561286	PCK2-001; PCK2-002; PCK2-003; PCK2-004; PCK2-005; PCK2-006; PCK2-007; PCK2-008; PCK2-009; PCK2-010; PCK2-011; PCK2-012; PCK2-013; PCK2-014; PCK2-015; PCK2-016
RLOC_00056696	-1.4229496775888402	3.54981400043103	55.4618722579129	9.52894482515254e-14	6.892242478647259e-12	chr11:125753509-125770161	no	no	ENSG00000198331; NM_145014	HYLS1	ENST00000425380; ENST00000526028; NM_145014	HYLS1-002; HYLS1-003
RLOC_00004973	2.0474351873852803	1.7572950575747401	55.3907175818046	9.880191581868941e-14	7.126053191908869e-12	chr10:125465729-125699779	no	no	ENSG00000121898; NM_198148	CPXM2	ENST00000368854; ENST00000418782; ENST00000474277; ENST00000481775; ENST00000540123; NM_198148	CPXM2-001; CPXM2-003; CPXM2-201; CPXM2-202; CPXM2-203
RLOC_00052309	-2.3174090352300896	0.9673268149844358	55.3424301500984	1.01259070696295e-13	7.282643898100791e-12	chr8:101145588-101157669	no	no	ENSG00000156509; NM_001029860; NR_036491	FBXO43	ENST00000520987; NM_001029860; NR_036491	FBXO43-002
RLOC_00014039	2.10872841399227	1.88004945477629	55.2975740270139	1.03596369969937e-13	7.42975656178757e-12	chr5:74323289-74325862	no	no	ENSG00000176928	GCNT4	ENST00000322348	GCNT4-001
RLOC_00021524	2.1609687130833	1.43253360581085	55.1844383492914	1.0973408659488198e-13	7.847836642431739e-12	chr16:69139467-69152363	no	no	ENSG00000103044; NM_001199280; NM_138612	HAS3	ENST00000219322; ENST00000306560; NM_001199280; NM_138612	HAS3-001; HAS3-002
RLOC_00033102	2.03223990567693	5.24064906830099	55.154865285342	1.11397586169195e-13	7.94448891839695e-12	chr1:225997794-226033046	no	no	ENSG00000143819; NM_000120; NM_001136018	EPHX1	ENST00000445856; ENST00000448202; ENST00000467015; NM_000120; NM_001136018	EPHX1-002; EPHX1-003; EPHX1-004
RLOC_00041726	1.7880003354500702	6.34919092940721	55.0752289753698	1.16003708232517e-13	8.24987265810024e-12	chr6:109307640-109415171	no	no	ENSG00000080546; NM_001199933; NM_001199934	SESN1	ENST00000368971; ENST00000436639; ENST00000517548; ENST00000520364; ENST00000523632; NM_001199933; NM_001199934	SESN1-001; SESN1-004; SESN1-005; SESN1-006; SESN1-007
RLOC_00041262	2.5098478340354	2.08805668529423	54.9421434739505	1.2413058825456402e-13	8.80324450407016e-12	chr6:72053204-72130522	yes	no	ENSG00000233237; XLOC_005763; XLOC_005764	LINC00472; linc-B3GAT2-3; linc-B3GAT2-4	ENST00000413945; ENST00000421704; ENST00000426635; ENST00000436803; ENST00000441570; TCONS_00012210; TCONS_00012211; TCONS_00012212; TCONS_00012755	LINC00472-001; LINC00472-002; LINC00472-003; LINC00472-004; LINC00472-005
RLOC_00014087	-1.47697679309138	2.74113872818073	54.82359985745521	1.31847999036974e-13	9.324583487448251e-12	chr5:76382565-76462734	no	no	ENSG00000250802; ENSG00000251566; NR_024398; XLOC_004437	CTC-564N23.3; HMGB1P35; linc-PDE8B-1	ENST00000502433; ENST00000503360; ENST00000503969; ENST00000504506; ENST00000505918; ENST00000507749; ENST00000508401; ENST00000512001; ENST00000512213; ENST00000513406; ENST00000513591; ENST00000514114; ENST00000514288; ENST00000514640; ENST00000514905; ENST00000515356; ENST00000515419; NR_024398; TCONS_00010001	CTC-564N23.3-001; CTC-564N23.3-002; CTC-564N23.3-003; CTC-564N23.3-004; CTC-564N23.3-005; CTC-564N23.3-006; CTC-564N23.3-007; CTC-564N23.3-008; CTC-564N23.3-009; CTC-564N23.3-010; CTC-564N23.3-012; CTC-564N23.3-013; CTC-564N23.3-014; CTC-564N23.3-015; CTC-564N23.3-016; CTC-564N23.3-018; HMGB1P35-001
RLOC_00002422	-1.63482452856531	3.1358156022226398	54.7566257329366	1.36418515123268e-13	9.62109527711469e-12	chr18:29598335-29648345	no	no	ENSG00000101695	RNF125	ENST00000217740	RNF125-001
RLOC_00012120	1.50853818379251	6.53592482315774	54.6834746610497	1.4159189903305e-13	9.958369473429449e-12	chr15:89164527-89174405	no	no	ENSG00000181026	AEN	ENST00000332810; ENST00000379231; ENST00000557787; ENST00000557927; ENST00000558327; ENST00000559528; ENST00000560174	AEN-001; AEN-002; AEN-003; AEN-004; AEN-005; AEN-006; AEN-201
RLOC_00049797	-1.9258527320143601	2.7349656959830697	54.338466333668	1.68765643180631e-13	1.18368409790051e-11	chr14:80943330-81425850	no	no	ENSG00000100629	CEP128	ENST00000216517; ENST00000281129; ENST00000327841; ENST00000393619; ENST00000553717; ENST00000554298; ENST00000554368; ENST00000554502; ENST00000554728; ENST00000554827; ENST00000555265; ENST00000555529; ENST00000556042; ENST00000556061; ENST00000556800; ENST00000556981; ENST00000557377; ENST00000557411	CEP128-001; CEP128-002; CEP128-003; CEP128-004; CEP128-005; CEP128-006; CEP128-007; CEP128-008; CEP128-009; CEP128-010; CEP128-011; CEP128-012; CEP128-013; CEP128-014; CEP128-015; CEP128-201; CEP128-202; CEP128-203
RLOC_00011120	1.55429381769628	2.16675617127405	54.0402678723215	1.96422595642853e-13	1.3738789244689699e-11	chr15:42433332-42448747	no	no	ENSG00000168907	PLA2G4F	ENST00000290497; ENST00000357924; ENST00000382396; ENST00000397272; ENST00000443825	PLA2G4F-201; PLA2G4F-202; PLA2G4F-203; PLA2G4F-204; PLA2G4F-205
RLOC_00038342	1.459957294844	7.37095466288529	53.9706990441138	2.0350183870408603e-13	1.41949501737151e-11	chr17:27071023-27076848	no	no	ENSG00000076604; NM_004295	TRAF4	ENST00000262396; ENST00000394924; ENST00000394925; ENST00000422344; ENST00000444415; ENST00000454852; ENST00000461195; ENST00000469529; ENST00000473421; ENST00000475329; ENST00000478021; ENST00000498540; NM_004295	TRAF4-002; TRAF4-003; TRAF4-004; TRAF4-005; TRAF4-006; TRAF4-007; TRAF4-008; TRAF4-201; TRAF4-202; TRAF4-203; TRAF4-204; TRAF4-205
RLOC_00024964	2.32728447195062	1.4841267763138704	53.8957315851451	2.1141649742203898e-13	1.47067323070085e-11	chrX:120181462-120183213	no	no	NM_012084		NM_012084
RLOC_00016005	-1.9041362286335	4.27186007999771	53.8874763701269	2.12306651337233e-13	1.4726424794554697e-11	chr19:4402659-4443125	no	no	ENSG00000167670	CHAF1A	ENST00000301280; ENST00000344143; ENST00000535117	CHAF1A-201; CHAF1A-202; CHAF1A-203
RLOC_00029325	1.32433101806149	7.106169232048839	53.881516459601094	2.12951634431925e-13	1.4726424794554697e-11	chr1:29563028-29653311	no	no	ENSG00000060656; NM_001195001; NM_005704; NM_133177; NM_133178	PTPRU	ENST00000323874; ENST00000356870; ENST00000415600; ENST00000465525; ENST00000492954; ENST00000526080; ENST00000527027; ENST00000531385; NM_001195001; NM_005704; NM_133177; NM_133178	PTPRU-004; PTPRU-005; PTPRU-006; PTPRU-009; PTPRU-010; PTPRU-011; PTPRU-201; PTPRU-202
RLOC_00015593	1.35630038349671	4.98132146582795	53.87635071284411	2.1351225888097197e-13	1.4726424794554697e-11	chr5:173315283-173383517	no	no	ENSG00000113742	CPEB4	ENST00000265085; ENST00000334035; ENST00000517880; ENST00000518141; ENST00000519152; ENST00000519467; ENST00000519835; ENST00000520867; ENST00000522336; ENST00000522344	CPEB4-001; CPEB4-002; CPEB4-003; CPEB4-004; CPEB4-005; CPEB4-006; CPEB4-007; CPEB4-008; CPEB4-009; CPEB4-010
RLOC_00030953	-1.2139008507791398	5.86621557418808	53.871745976148006	2.1401324328300199e-13	1.4726424794554697e-11	chr1:113454469-113499635	no	no	ENSG00000155380; NM_001166496	SLC16A1	ENST00000369626; ENST00000429288; ENST00000433570; ENST00000443580; ENST00000478835; ENST00000481750; NM_001166496	SLC16A1-001; SLC16A1-003; SLC16A1-004; SLC16A1-005; SLC16A1-006; SLC16A1-201
RLOC_00011286	2.7472853583673196	0.0833405770990035	53.8034970579882	2.21577979860087e-13	1.51933898785494e-11	chr15:49115932-49255212	no	no	ENSG00000185634	SHC4	ENST00000332408; ENST00000396535; ENST00000537958; ENST00000557797; ENST00000558220; ENST00000559289	SHC4-001; SHC4-002; SHC4-003; SHC4-004; SHC4-005; SHC4-006
RLOC_00017406	-1.62001599034058	4.716775296143441	53.7998207825659	2.21992970731358e-13	1.51933898785494e-11	chr19:50168399-50177172	no	no	ENSG00000126453; NM_001040668; NM_138639	BCL2L12	ENST00000246784; NM_001040668; NM_138639	BCL2L12-201
RLOC_00009642	4.55516818603936	-1.15032406715192	53.6657239428014	2.37673841476584e-13	1.62229919678119e-11	chr2:192699028-192711651	no	no	ENSG00000168497; NM_004657	SDPR	ENST00000304141; NM_004657	SDPR-001
RLOC_00011551	1.6493965545125902	7.22149356880296	53.5542115170371	2.51554574036538e-13	1.71245439972466e-11	chr15:63418071-63450220	no	no	ENSG00000185088	RPS27L	ENST00000330964; ENST00000411926; ENST00000439025; ENST00000455271; ENST00000462430; ENST00000482846; ENST00000559763	RPS27L-001; RPS27L-002; RPS27L-003; RPS27L-004; RPS27L-005; RPS27L-006; RPS27L-007
RLOC_00036111	2.43372157508666	5.71469061090984	53.532037446600796	2.54409955855121e-13	1.7272739936190403e-11	chr12:56321103-56347794	no	no	ENSG00000065357; NM_001345; NM_201444; NM_201445; NM_201554	DGKA	ENST00000331886; ENST00000402956; ENST00000546878; ENST00000546995; ENST00000547015; ENST00000547324; ENST00000547358; ENST00000547535; ENST00000548047; ENST00000548378; ENST00000548407; ENST00000548479; ENST00000548491; ENST00000548549; ENST00000549079; ENST00000549085; ENST00000549097; ENST00000549323; ENST00000549368; ENST00000549629; ENST00000549986; ENST00000550115; ENST00000550484; ENST0000…	DGKA-001; DGKA-002; DGKA-003; DGKA-005; DGKA-006; DGKA-008; DGKA-009; DGKA-010; DGKA-011; DGKA-012; DGKA-013; DGKA-014; DGKA-015; DGKA-016; DGKA-017; DGKA-018; DGKA-019; DGKA-021; DGKA-023; DGKA-024; DGKA-025; DGKA-026; DGKA-030; DGKA-032; DGKA-033; DGKA-034; DGKA-036; DGKA-037; DGKA-038; DGKA-039; DGKA-040; DGKA-041; DGKA-042; DGKA-043; DGKA-046; DGKA-048; DGKA-049; DGKA-050; DGKA-052; DGKA-053;…
RLOC_00048828	1.3752186153998798	7.10047705380779	53.431042004343794	2.67831083720107e-13	1.8135583488068897e-11	chr14:24898492-24907614	no	no	ENSG00000100441; NM_015299	KHNYN	ENST00000251343; ENST00000554268; ENST00000556255; ENST00000556510; ENST00000556842; NM_015299	KHNYN-002; KHNYN-003; KHNYN-004; KHNYN-005; KHNYN-006
RLOC_00020997	-1.6693743525923002	4.31354282224889	53.4226884841589	2.68972393905087e-13	1.81645547714151e-11	chr16:30003642-30006926	no	no	ENSG00000149929; NM_001197323; NM_003609	HIRIP3	ENST00000352552; NM_001197323; NM_003609	HIRIP3-201
RLOC_00038852	-2.1728721334502596	1.3394651717635202	53.2157052784595	2.98859794977373e-13	2.01295512701691e-11	chr17:42449550-42466841	no	no	ENSG00000005961	ITGA2B	ENST00000262407; ENST00000353281; ENST00000377068	ITGA2B-201; ITGA2B-202; ITGA2B-203
RLOC_00015497	-2.4057378182633102	4.01078763136881	52.803786201331796	3.6859003699246903e-13	2.4760692194797502e-11	chr5:169010638-169031209	no	no	ENSG00000040275	CCDC99	ENST00000265295; ENST00000274631; ENST00000503209; ENST00000503871; ENST00000505977; ENST00000506574; ENST00000507232; ENST00000508247; ENST00000508837; ENST00000509785; ENST00000510751; ENST00000512028; ENST00000513795; ENST00000513941; ENST00000515224; ENST00000523518	CCDC99-001; CCDC99-003; CCDC99-004; CCDC99-007; CCDC99-008; CCDC99-009; CCDC99-010; CCDC99-011; CCDC99-012; CCDC99-013; CCDC99-014; CCDC99-015; CCDC99-016; CCDC99-017; CCDC99-018; CCDC99-201
RLOC_00056080	1.3507890826448998	4.76353613285632	52.77108977085629	3.7477737191900394e-13	2.51100839185733e-11	chr11:94898704-94965639	no	no	ENSG00000149212	SESN3	ENST00000278499; ENST00000393234; ENST00000416495; ENST00000536441; ENST00000537480; ENST00000542176	SESN3-001; SESN3-002; SESN3-003; SESN3-004; SESN3-005; SESN3-201
RLOC_00002102	1.5092956409823999	4.3255198751796	52.7601240518053	3.76875665823286e-13	2.5184394886773897e-11	chr18:649620-658247	no	no	NM_001012716		NM_001012716
RLOC_00022281	-1.33363786561847	4.94062883240076	52.7497271479958	3.78875972349099e-13	2.5251786010492302e-11	chr13:37572953-37583538	no	no	ENSG00000120699; NM_181503	EXOSC8	ENST00000239893; ENST00000379809; ENST00000464235; ENST00000470423; ENST00000474661; ENST00000481013; ENST00000488108; ENST00000488779; ENST00000489088; ENST00000490537; ENST00000495092; NM_181503	EXOSC8-001; EXOSC8-002; EXOSC8-004; EXOSC8-005; EXOSC8-006; EXOSC8-008; EXOSC8-009; EXOSC8-010; EXOSC8-011; EXOSC8-012; EXOSC8-201
RLOC_00019455	-1.21791563959284	7.64516773165779	52.66844727229079	3.94884394958926e-13	2.62042891445683e-11	chr9:100745489-100777711	no	no	ENSG00000136938; NM_006401	ANP32B	ENST00000339399; ENST00000447173; ENST00000473205; ENST00000486769; NM_006401	ANP32B-001; ANP32B-002; ANP32B-003; ANP32B-004
RLOC_00010012	-1.42685969268322	4.4199673885726	52.6667503435298	3.95225727867802e-13	2.62042891445683e-11	chr2:215590370-215674384	no	no	ENSG00000138376	BARD1	ENST00000260947; ENST00000421162; ENST00000432456; ENST00000449967; ENST00000455743; ENST00000465841; ENST00000471590; ENST00000471787; ENST00000479904	BARD1-001; BARD1-002; BARD1-003; BARD1-004; BARD1-005; BARD1-006; BARD1-007; BARD1-008; BARD1-201
RLOC_00055863	-2.9122343987315498	4.53945324029956	52.6024117394726	4.08387413724211e-13	2.70066066322556e-11	chr11:82611017-82669258	no	no	ENSG00000165490; ENSG00000242279; NM_145018	C11orf82; RP11-659G9.1	ENST00000329143; ENST00000430323; ENST00000474462; ENST00000524921; ENST00000525361; ENST00000525388; ENST00000528189; ENST00000528262; ENST00000528759; ENST00000532277; ENST00000532589; ENST00000532764; ENST00000533655; ENST00000533750; NM_145018	C11orf82-001; C11orf82-002; C11orf82-003; C11orf82-004; C11orf82-005; C11orf82-006; C11orf82-007; C11orf82-008; C11orf82-009; C11orf82-010; C11orf82-011; C11orf82-201; C11orf82-202; RP11-659G9.1-001
RLOC_00036308	-1.28702213140796	8.750942724204169	52.580757073239205	4.1291522363655704e-13	2.72352891030744e-11	chr12:64798130-64841909	no	no	ENSG00000184575	XPOT	ENST00000332707; ENST00000400935; ENST00000538086; ENST00000540203; ENST00000541842; ENST00000542958	XPOT-001; XPOT-003; XPOT-004; XPOT-005; XPOT-006; XPOT-007
RLOC_00051331	-1.3599272001441398	5.85897405291356	52.52980430636129	4.2376817017140404e-13	2.78789085595967e-11	chr8:37887859-37917883	no	no	ENSG00000187840	EIF4EBP1	ENST00000338825; ENST00000520657	EIF4EBP1-001; EIF4EBP1-002
RLOC_00022731	-1.21026011684866	4.824656641962201	52.3713438919701	4.59378526620997e-13	3.01437558963159e-11	chr13:73282495-73301740	no	no	NM_001071775		NM_001071775
RLOC_00024598	-4.66811802418508	-1.10526479971042	52.3310402226852	4.68903901710475e-13	3.06897000965262e-11	chrX:100474758-100515608	no	no	ENSG00000102385	DRP2	ENST00000372916; ENST00000395209; ENST00000402866; ENST00000538510; ENST00000541709	DRP2-001; DRP2-002; DRP2-003; DRP2-201; DRP2-202
RLOC_00008738	-1.68180898575981	1.7154980075161899	52.3113069862337	4.73639479624925e-13	3.0920156798078396e-11	chr2:130724165-130738045	no	no	ENSG00000225449; NR_036537	AC079776.7	ENST00000433431; ENST00000448102; NR_036537	AC079776.7-001; AC079776.7-003
RLOC_00018500	-2.22606066737655	4.317712467152	52.0576656702018	5.38944204453516e-13	3.5093400116078103e-11	chr9:36572859-36677332	no	no	ENSG00000165304; NM_001256685; NM_001256687; NM_001256688; NM_001256689; NM_001256690; NM_001256691; NM_001256692; NM_001256693; NM_014791; NR_046337	MELK	ENST00000480021; ENST00000487398; NM_001256685; NM_001256687; NM_001256688; NM_001256689; NM_001256690; NM_001256691; NM_001256692; NM_001256693; NM_014791; NR_046337	MELK-002; MELK-004
RLOC_00009680	-1.83657000293548	3.23076262932496	51.8416337730326	6.01624783299399e-13	3.90127983860826e-11	chr2:197504278-197628214	no	no	ENSG00000144395	CCDC150	ENST00000389175; ENST00000409270; ENST00000423093; ENST00000424427; ENST00000431807; ENST00000448409; ENST00000460114; ENST00000461243; ENST00000461825; ENST00000463826; ENST00000465092; ENST00000471033; ENST00000471546; ENST00000472405; ENST00000483877; ENST00000487663; ENST00000494389; ENST00000495513; ENST00000498512; ENST00000536389	CCDC150-001; CCDC150-002; CCDC150-003; CCDC150-005; CCDC150-006; CCDC150-007; CCDC150-008; CCDC150-009; CCDC150-010; CCDC150-011; CCDC150-012; CCDC150-014; CCDC150-016; CCDC150-017; CCDC150-018; CCDC150-019; CCDC150-020; CCDC150-202; CCDC150-203; CCDC150-204
RLOC_00051536	2.1424883684938	0.9187572061717271	51.8397551177563	6.02200697789885e-13	3.90127983860826e-11	chr8:49830239-49834299	no	no	ENSG00000019549; NM_003068	SNAI2	ENST00000396822; NM_003068	SNAI2-001
RLOC_00005838	-2.11687419983482	3.8437633800511404	51.244704176418104	8.154041315833059e-13	5.26908355078959e-11	chr20:35380194-35402173	no	no	ENSG00000149636; NM_001145315; NM_001145317	DSN1	ENST00000373733; ENST00000373740; ENST00000373745; ENST00000426836; ENST00000438549; ENST00000447406; ENST00000448110; ENST00000473615; ENST00000480153; ENST00000492703; NM_001145315; NM_001145317	DSN1-002; DSN1-003; DSN1-004; DSN1-005; DSN1-007; DSN1-008; DSN1-201; DSN1-202; DSN1-203; DSN1-204
RLOC_00034689	-2.5121324167789503	1.13443065679331	51.2117117492299	8.2922422106189e-13	5.344822447654611e-11	chr22:45739944-45809448	no	no	ENSG00000077935; NM_148674	SMC1B	ENST00000357450; ENST00000404354; NM_148674	SMC1B-002; SMC1B-003
RLOC_00017013	1.54404107442085	5.09743527072887	51.1614988370476	8.5070890966405e-13	5.4694567777895706e-11	chr19:40927499-40931932	no	no	ENSG00000197019	SERTAD1	ENST00000357949	SERTAD1-201
RLOC_00009301	-2.6807964288379305	0.11543916767762501	51.15176120215921	8.549394122996658e-13	5.4828104375691395e-11	chr2:169643049-169721564	no	no	ENSG00000163072; NM_001171631; NM_001171632; NM_052946	NOSTRIN	ENST00000317647; ENST00000427068; ENST00000439509; ENST00000444448; ENST00000447264; ENST00000471833; ENST00000472260; ENST00000486873; ENST00000495202; NM_001171631; NM_001171632; NM_052946	NOSTRIN-001; NOSTRIN-005; NOSTRIN-006; NOSTRIN-007; NOSTRIN-008; NOSTRIN-009; NOSTRIN-010; NOSTRIN-011; NOSTRIN-201
RLOC_00028295	-2.41969204838512	4.387944212642751	50.88583057459	9.78977580484238e-13	6.26250482390168e-11	chr7:152341864-152373164	no	no	ENSG00000196584; NM_005431	XRCC2	ENST00000495707; NM_005431	XRCC2-002
RLOC_00036179	-2.4840574712922	1.9925799516770901	50.8723347138088	9.857320221954581e-13	6.28990909400911e-11	chr12:57628686-57634498	no	no	ENSG00000185633; NM_020142	NDUFA4L2	ENST00000554503; ENST00000554688; ENST00000555173; ENST00000556234; ENST00000556732; ENST00000557276; NM_020142	NDUFA4L2-001; NDUFA4L2-003; NDUFA4L2-004; NDUFA4L2-005; NDUFA4L2-008; NDUFA4L2-009
RLOC_00044650	-1.79363862869522	8.92972734490536	50.795646960458896	1.02500789121615e-12	6.52417522759078e-11	chr3:133292434-133307201	no	no	ENSG00000091527; NM_001134422; NM_001134423; NM_017548	CDV3	ENST00000503932; ENST00000504867; ENST00000507408; ENST00000508481; ENST00000511392; ENST00000515421; NM_001134422; NM_001134423; NM_017548	CDV3-004; CDV3-005; CDV3-006; CDV3-007; CDV3-008; CDV3-009
RLOC_00055138	1.36856053296208	7.38074415514913	50.744282659650494	1.0521862140459699e-12	6.680464092172139e-11	chr11:61567097-61659523	no	no	ENSG00000149485; ENSG00000221968; ENSG00000256914; NM_013402	FADS1; FADS3; RP11-467L20.7	ENST00000278829; ENST00000350997; ENST00000412725; ENST00000414624; ENST00000421879; ENST00000424501; ENST00000433932; ENST00000448607; ENST00000460649; ENST00000466716; ENST00000473263; ENST00000491310; ENST00000496123; ENST00000525094; ENST00000525588; ENST00000526294; ENST00000527697; ENST00000529404; ENST00000529525; ENST00000531956; ENST00000533676; ENST00000534223; ENST00000534426; ENST0000…	FADS1-001; FADS1-002; FADS1-004; FADS1-005; FADS1-006; FADS1-007; FADS1-008; FADS1-009; FADS1-010; FADS1-012; FADS1-013; FADS1-014; FADS1-015; FADS1-016; FADS1-017; FADS1-018; FADS1-019; FADS1-020; FADS1-021; FADS1-022; FADS1-201; FADS1-202; FADS3-001; FADS3-002; FADS3-003; FADS3-004; FADS3-005; FADS3-006; FADS3-007; FADS3-009; FADS3-010; FADS3-011; FADS3-012; FADS3-013; FADS3-201; RP11-467L20.7-…
RLOC_00029344	3.16853473364253	-0.5029163523584129	50.7014270779545	1.07541338270273e-12	6.81095142378393e-11	chr1:31205315-31230604	no	no	ENSG00000162511; NM_006762	LAPTM5	ENST00000424259; ENST00000464569; ENST00000476492; NM_006762	LAPTM5-002; LAPTM5-003; LAPTM5-201
RLOC_00019408	-3.27487391823484	3.47164926513453	50.6637897702565	1.09623513240617e-12	6.92559465783153e-11	chr9:99148223-99180314	no	no	ENSG00000165244; NM_153695	ZNF367	ENST00000375256; NM_153695	ZNF367-001
RLOC_00029761	4.1402990985603605	-1.1283349978636201	50.487709762513596	1.1991339512983898e-12	7.55691841585568e-11	chr1:45282505-45283445	yes	yes	XLOC_000166	linc-UROD	TCONS_00002016
RLOC_00040645	3.3251891991961604	-0.524624794124141	50.4749930834249	1.2069292519822801e-12	7.587263890239221e-11	chr6:32971955-32977359	no	no	ENSG00000204252	HLA-DOA	ENST00000229829; ENST00000374813; ENST00000432150; ENST00000450833; ENST00000467465; ENST00000485901; ENST00000490305; ENST00000495532	HLA-DOA-001; HLA-DOA-002; HLA-DOA-003; HLA-DOA-004; HLA-DOA-005; HLA-DOA-006; HLA-DOA-201; HLA-DOA-202
RLOC_00045481	-1.4030800490655602	3.02947435373844	50.4148904816699	1.2444638359409198e-12	7.80395302045708e-11	chr3:186838736-186898696	no	no	ENSG00000163923	RPL39L	ENST00000296277; ENST00000433055; ENST00000455270	RPL39L-001; RPL39L-002; RPL39L-003
RLOC_00047944	1.68705711440649	6.73622554815866	50.0106700752878	1.5291220346397801e-12	9.565466093839991e-11	chr4:159091904-159176439	no	no	ENSG00000164124; ENSG00000248429	RP11-597D13.9; TMEM144	ENST00000296529; ENST00000502698; ENST00000503200; ENST00000503404; ENST00000503611; ENST00000504569; ENST00000505049; ENST00000505189; ENST00000505532; ENST00000508243; ENST00000508752; ENST00000509278; ENST00000509463; ENST00000511038; ENST00000511532; ENST00000512272; ENST00000512481; ENST00000513744; ENST00000514346; ENST00000514381; ENST00000514558; ENST00000514971	RP11-597D13.9-001; RP11-597D13.9-002; RP11-597D13.9-003; RP11-597D13.9-004; RP11-597D13.9-007; TMEM144-001; TMEM144-002; TMEM144-003; TMEM144-004; TMEM144-005; TMEM144-006; TMEM144-007; TMEM144-008; TMEM144-009; TMEM144-010; TMEM144-011; TMEM144-012; TMEM144-013; TMEM144-014; TMEM144-015; TMEM144-016; TMEM144-017
RLOC_00021997	-3.21594415282288	3.6990570193085803	49.943761667459796	1.58216298315188e-12	9.87300724290365e-11	chr13:21727734-21750612	no	no	ENSG00000165480; NM_001166017	SKA3	ENST00000298260; ENST00000314759; ENST00000462482; ENST00000465471; ENST00000475251; ENST00000536239; NM_001166017	SKA3-001; SKA3-002; SKA3-003; SKA3-004; SKA3-005; SKA3-007
RLOC_00039703	-1.39179215023998	6.32524123742206	49.789213687359705	1.7118245621508402e-12	1.0656003264635798e-10	chr17:79890267-79895161	no	no	ENSG00000183010; NM_153824	PYCR1	ENST00000329875; ENST00000402252; ENST00000403172; ENST00000405481; NM_153824	PYCR1-201; PYCR1-203; PYCR1-204; PYCR1-205
RLOC_00013363	1.89265464593247	6.985799221176901	49.7107105645467	1.7817061303611499e-12	1.1063960507071901e-10	chr5:27472391-27496508	yes	no	ENSG00000250337; XLOC_004323	RP11-46C20.1; linc-CDH6-5	ENST00000510165; ENST00000512067; ENST00000514255; ENST00000514844; TCONS_00009241; TCONS_00009242; TCONS_00009244; TCONS_00009245; TCONS_00009909; TCONS_00009910; TCONS_00010649	RP11-46C20.1-002; RP11-46C20.1-003; RP11-46C20.1-004; RP11-46C20.1-006
RLOC_00051056	1.42423796345878	7.254567375570519	49.646260346560204	1.84120706699839e-12	1.14056282057856e-10	chr8:22877646-22926535	no	no	ENSG00000120889; NM_003842; NM_147187; NR_027140	TNFRSF10B	ENST00000276431; ENST00000518531; ENST00000519028; ENST00000519910; ENST00000520109; ENST00000523752; NM_003842; NM_147187; NR_027140	TNFRSF10B-001; TNFRSF10B-004; TNFRSF10B-005; TNFRSF10B-006; TNFRSF10B-007; TNFRSF10B-008
RLOC_00045237	-1.5434120981430501	6.749583906840839	49.6268567675056	1.8595070679218898e-12	1.14910315410901e-10	chr3:172468472-172538081	no	no	ENSG00000114346; NM_001258315; NM_001258316	ECT2	ENST00000232458; ENST00000366090; ENST00000366254; ENST00000415665; ENST00000417960; ENST00000426894; ENST00000427830; ENST00000428567; ENST00000437296; ENST00000438041; ENST00000441497; ENST00000444250; ENST00000460860; ENST00000486027; ENST00000487073; NM_001258315; NM_001258316	ECT2-001; ECT2-002; ECT2-004; ECT2-005; ECT2-006; ECT2-007; ECT2-008; ECT2-009; ECT2-010; ECT2-011; ECT2-012; ECT2-013; ECT2-014; ECT2-015; ECT2-201
RLOC_00039666	1.16869452246671	4.31824648459596	49.569472875268794	1.91469932218298e-12	1.1803449090261201e-10	chr17:79213111-79214814	no	no	ENSG00000224877	C17orf89	ENST00000431388	C17orf89-201
RLOC_00009733	-2.13535270385856	4.18958851464689	49.4277462716735	2.05814025258213e-12	1.26570654180534e-10	chr2:201374731-201448185	no	no	ENSG00000163535; NM_001160033; NM_001160046; NM_152524	SGOL2	ENST00000409203; ENST00000418045; ENST00000460534; ENST00000469840; ENST00000488636; NM_001160033; NM_001160046; NM_152524	SGOL2-002; SGOL2-003; SGOL2-004; SGOL2-005; SGOL2-006
RLOC_00017372	2.28862438629071	0.35083304609302307	49.400196769872295	2.08724708407284e-12	1.28051351230107e-10	chr19:49570675-49575842	no	no	ENSG00000104848	KCNA7	ENST00000221444	KCNA7-201
RLOC_00005043	-3.55586241444426	7.9570567151404	49.2980836452129	2.198771854215e-12	1.3456906588536998e-10	chr10:129894923-129924499	no	no	ENSG00000148773	MKI67	ENST00000368652; ENST00000368653; ENST00000368654; ENST00000464771; ENST00000478293; ENST00000484853; ENST00000537609; ENST00000538447	MKI67-001; MKI67-002; MKI67-003; MKI67-004; MKI67-005; MKI67-201; MKI67-202; MKI67-203
RLOC_00056087	-1.09232075139002	5.18702698203468	49.256163819810105	2.24626420614152e-12	1.37146011243077e-10	chr11:95523129-95564331	no	no	ENSG00000166037; NM_001243776; NM_001243777	CEP57	ENST00000325542; ENST00000535497; ENST00000536587; ENST00000537093; ENST00000537677; ENST00000538095; ENST00000538158; ENST00000538658; ENST00000539855; ENST00000540830; ENST00000541365; ENST00000541768; NM_001243776; NM_001243777	CEP57-001; CEP57-002; CEP57-004; CEP57-005; CEP57-006; CEP57-007; CEP57-008; CEP57-010; CEP57-011; CEP57-012; CEP57-014; CEP57-015
RLOC_00021251	2.17732459090151	2.8472329104428	49.168603941264294	2.34880124464869e-12	1.43063348537693e-10	chr16:53073299-53076913	no	no	XLOC_011944	linc-TOX3-2	TCONS_00024657; TCONS_00024658
RLOC_00004622	-1.13303305709515	4.36865731137213	48.806413858394606	2.82514425008521e-12	1.71666283072003e-10	chr10:103541082-103543132	no	no	ENSG00000107833	NPM3	ENST00000370110; ENST00000462391; ENST00000468544; ENST00000474993	NPM3-001; NPM3-002; NPM3-003; NPM3-004
RLOC_00049988	3.0875808863627405	-0.405619311556974	48.66099862382979	3.0425720665897203e-12	1.84437820988986e-10	chr14:94770585-94789726	no	no	ENSG00000170099; NM_001756	SERPINA6	ENST00000341584; ENST00000555056; ENST00000557225; NM_001756	SERPINA6-001; SERPINA6-003; SERPINA6-004
RLOC_00016850	-2.5447979402187997	5.58697357802248	48.626673289799996	3.09629277352898e-12	1.87248489344531e-10	chr19:36545783-36595928	no	no	ENSG00000075702; NM_173636	WDR62	ENST00000378860; ENST00000388999; ENST00000401500; ENST00000427823; NM_173636	WDR62-001; WDR62-202; WDR62-203; WDR62-204
RLOC_00037580	-1.48036185436939	7.45977135301481	48.383878259393995	3.50437393438051e-12	2.11425024571867e-10	chr12:133200345-133413387	no	no	ENSG00000177084	POLE	ENST00000320557; ENST00000320574; ENST00000376577; ENST00000416953; ENST00000434528; ENST00000441786; ENST00000455752; ENST00000503265; ENST00000534922; ENST00000535270; ENST00000535934; ENST00000536445; ENST00000537064; ENST00000538196; ENST00000539006; ENST00000539215; ENST00000539357; ENST00000539618; ENST00000540987; ENST00000541213; ENST00000541627; ENST00000542362; ENST00000544414; ENST0000…	POLE-001; POLE-002; POLE-003; POLE-004; POLE-005; POLE-006; POLE-007; POLE-008; POLE-009; POLE-010; POLE-012; POLE-013; POLE-014; POLE-015; POLE-016; POLE-017; POLE-019; POLE-020; POLE-021; POLE-022; POLE-024; POLE-025; POLE-026; POLE-201; POLE-202; POLE-203
RLOC_00037371	-1.46067355744271	5.73024664823525	48.2351448866656	3.78051396058847e-12	2.27505732269795e-10	chr12:123636867-123728561	no	no	ENSG00000051825; ENSG00000257076	MPHOSPH9; RP11-546D6.2	ENST00000302349; ENST00000302373; ENST00000369865; ENST00000392425; ENST00000535049; ENST00000536198; ENST00000537854; ENST00000538169; ENST00000538250; ENST00000539024; ENST00000539336; ENST00000539639; ENST00000540674; ENST00000541076; ENST00000541437; ENST00000541603; ENST00000541823; ENST00000544217; ENST00000545406; ENST00000545556; ENST00000545974	MPHOSPH9-001; MPHOSPH9-003; MPHOSPH9-005; MPHOSPH9-006; MPHOSPH9-008; MPHOSPH9-009; MPHOSPH9-010; MPHOSPH9-011; MPHOSPH9-012; MPHOSPH9-201; RP11-546D6.2-001; RP11-546D6.2-002; RP11-546D6.2-003; RP11-546D6.2-004; RP11-546D6.2-005; RP11-546D6.2-006; RP11-546D6.2-007; RP11-546D6.2-008; RP11-546D6.2-010; RP11-546D6.2-011; RP11-546D6.2-012
RLOC_00051141	-2.4028978693655803	2.8240911700441496	48.230860269170506	3.78878360103664e-12	2.27505732269795e-10	chr8:27629466-27670157	no	no	ENSG00000171320	ESCO2	ENST00000305188; ENST00000518262; ENST00000519637; ENST00000522378; ENST00000523566; ENST00000524293	ESCO2-001; ESCO2-002; ESCO2-003; ESCO2-004; ESCO2-005; ESCO2-006
RLOC_00052858	1.73358585082084	2.48568388970364	48.2128629970567	3.82371790409256e-12	2.29063194913403e-10	chr8:143751726-143763548	no	no	ENSG00000167653; NM_005672; NR_033343	PSCA	ENST00000505305; ENST00000513264; NM_005672; NR_033343	PSCA-002; PSCA-003
RLOC_00012241	2.84127348273216	0.062576823036283	48.166323023446296	3.915558062143049e-12	2.34014338643573e-10	chr15:93586636-93632161	no	no	ENSG00000182175; ENSG00000258611; NM_001166283; NM_001166286; NM_001166288; NM_020211	RGMA; YBX2	ENST00000425933; ENST00000543599; ENST00000554387; ENST00000555584; ENST00000556087; ENST00000556658; ENST00000556950; ENST00000557420; ENST00000557561; ENST00000557608; NM_001166283; NM_001166286; NM_001166288; NM_020211	RGMA-003; RGMA-005; RGMA-006; RGMA-008; RGMA-010; RGMA-011; RGMA-012; RGMA-201; RGMA-203; YBX2-001
RLOC_00055649	1.47203333146723	4.14920856783282	48.1323701835896	3.98394901298199e-12	2.3754412616047196e-10	chr11:72975550-73008214	no	no	ENSG00000171631; NM_004154; NM_176797	P2RY6	ENST00000349767; ENST00000393591; ENST00000535931; ENST00000536225; ENST00000538328; ENST00000540124; ENST00000540342; ENST00000542092; ENST00000544437; NM_004154; NM_176797	P2RY6-001; P2RY6-002; P2RY6-003; P2RY6-005; P2RY6-006; P2RY6-008; P2RY6-009; P2RY6-010; P2RY6-011
RLOC_00003769	1.05575777879243	8.237314856253201	48.0226357268972	4.2132689553599705e-12	2.5063043832585203e-10	chr10:54074041-54077802	no	no	ENSG00000107984; NM_012242	DKK1	ENST00000467359; ENST00000476752; ENST00000494277; NM_012242	DKK1-001; DKK1-002; DKK1-004
RLOC_00030723	1.62069122815205	3.60810471703499	47.8178644461798	4.6771080200455594e-12	2.77573823287553e-10	chr1:100810033-100983849	no	no	ENSG00000079335; ENSG00000223906; NM_003672; NM_033312; NM_033313	CDC14A; RP5-837M10.2	ENST00000370125; ENST00000446055; ENST00000455467; ENST00000469387; ENST00000542213; ENST00000544534; NM_003672; NM_033312; NM_033313	CDC14A-004; CDC14A-005; CDC14A-201; CDC14A-202; CDC14A-203; RP5-837M10.2-001
RLOC_00049115	-1.4479985600699699	5.75595850485718	47.760712958991206	4.81545686697925e-12	2.85119841472772e-10	chr14:45672393-45722380	no	no	ENSG00000129534	MIS18BP1	ENST00000310806; ENST00000451174; ENST00000453142; ENST00000454990; ENST00000469020; ENST00000470424; ENST00000492652; ENST00000494512; ENST00000496413; ENST00000554093; ENST00000555653	MIS18BP1-001; MIS18BP1-002; MIS18BP1-003; MIS18BP1-004; MIS18BP1-005; MIS18BP1-006; MIS18BP1-007; MIS18BP1-008; MIS18BP1-009; MIS18BP1-010; MIS18BP1-011
RLOC_00034599	-2.4963696449706	3.73781884539167	47.5369329578201	5.39773588032907e-12	3.18854653162826e-10	chr22:42334725-42343137	no	no	ENSG00000100162; NM_001002876	CENPM	ENST00000215980; ENST00000396437; ENST00000402338; ENST00000402420; ENST00000404067; ENST00000460824; ENST00000472374; NM_001002876	CENPM-001; CENPM-002; CENPM-003; CENPM-004; CENPM-005; CENPM-007; CENPM-010
RLOC_00019292	2.19145600026618	0.714895364367035	47.52984319840179	5.4172927049678094e-12	3.1926914876962996e-10	chr9:94894680-94900911	no	no	ENSG00000234537; NR_015444	RP11-100G15.7	ENST00000412768; NR_015444	RP11-100G15.7-001
RLOC_00020426	2.80057618582106	-0.372371501136294	47.4736472419813	5.5748368768625194e-12	3.27795258394734e-10	chr16:1114082-1128731	no	no	ENSG00000181791; NR_027242	AC009041.1	ENST00000314015; NR_027242	AC009041.1-201
RLOC_00032822	2.53146917719739	1.71684950625505	47.42823733053721	5.70548610140112e-12	3.3470432290707994e-10	chr1:209602165-209606183	yes	no	ENSG00000207623; ENSG00000230937; NM_001104548	CTA-55I10.1; MIR205	ENST00000384891; ENST00000419143; ENST00000429156; ENST00000431096; ENST00000433108; ENST00000440276; ENST00000444286; ENST00000451937; ENST00000458250; NM_001104548	CTA-55I10.1-001; CTA-55I10.1-002; CTA-55I10.1-003; CTA-55I10.1-004; CTA-55I10.1-005; CTA-55I10.1-006; CTA-55I10.1-007; CTA-55I10.1-008; MIR205-201
RLOC_00023210	1.5020300090417098	4.63944625882722	47.292851138997	6.1134776005451505e-12	3.57814114275585e-10	chr13:114523522-114566988	no	no	ENSG00000183087; NM_000820; NM_001143945; NM_001143946	GAS6	ENST00000355761; ENST00000357389; ENST00000476291; NM_000820; NM_001143945; NM_001143946	GAS6-003; GAS6-201; GAS6-202
RLOC_00035104	1.7856831611339299	3.3122566020235	46.9354242338015	7.33645876847068e-12	4.28408807901981e-10	chr12:9381129-9386803	yes	yes	ENSG00000256359	A2MP1	ENST00000543404	A2MP1-001
RLOC_00012203	-1.4865965465077497	4.9671669936748	46.9062059062995	7.44665357860925e-12	4.33519618185208e-10	chr15:91498100-91505451	no	no	ENSG00000166965; NM_001017919; NM_033544	RCCD1	ENST00000394258; ENST00000554302; ENST00000555155; ENST00000555737; ENST00000556333; ENST00000556618; ENST00000556774; ENST00000557266; ENST00000557750; NM_001017919; NM_033544	RCCD1-001; RCCD1-002; RCCD1-003; RCCD1-004; RCCD1-005; RCCD1-006; RCCD1-007; RCCD1-008; RCCD1-009
RLOC_00052531	-1.2384057002473001	8.64563255502885	46.9032125715504	7.45803585094742e-12	4.33519618185208e-10	chr8:117858173-117887039	no	no	ENSG00000164754; NM_006265; NR_037404	RAD21	ENST00000517485; ENST00000517749; ENST00000518055; ENST00000519469; ENST00000519837; ENST00000520992; ENST00000522699; ENST00000523547; ENST00000523986; NM_006265; NR_037404	RAD21-003; RAD21-004; RAD21-005; RAD21-006; RAD21-007; RAD21-008; RAD21-009; RAD21-010; RAD21-011
RLOC_00020282	1.70306738563752	1.91341106562249	46.8793136260878	7.5495392294121e-12	4.3783888104973204e-10	chr9:139738867-139741795	no	no	ENSG00000232434	C9orf172	ENST00000436881	C9orf172-201
RLOC_00052569	-2.17996223567033	3.6502537154670205	46.841698023258	7.695841726758781e-12	4.4530938718927e-10	chr8:120846181-120868098	no	no	ENSG00000136982; NM_024094	DSCC1	ENST00000313655; ENST00000521795; NM_024094	DSCC1-001; DSCC1-002
RLOC_00044504	-2.54226533132356	6.70934559817551	46.8029196950286	7.84963759010383e-12	4.5317862368263795e-10	chr3:127317066-127340619	no	no	ENSG00000073111; NM_004526	MCM2	ENST00000265056; ENST00000468414; ENST00000468659; ENST00000472731; ENST00000473785; ENST00000474964; ENST00000477668; ENST00000480910; ENST00000539922; ENST00000543142; NM_004526	MCM2-001; MCM2-002; MCM2-003; MCM2-007; MCM2-008; MCM2-009; MCM2-010; MCM2-011; MCM2-201; MCM2-202
RLOC_00026681	1.0510762064021801	6.4281100098088	46.7583133183755	8.030355683719039e-12	4.625630219626401e-10	chr7:64434830-64467037	no	no	ENSG00000152926; ENSG00000213462; NM_001007253; NM_015852	ERV3-1; ZNF117	ENST00000398695; ENST00000487644; ENST00000528878; ENST00000535538; NM_001007253; NM_015852	ERV3-1-002; ERV3-1-004; ZNF117-003; ZNF117-201
RLOC_00055731	1.6408890075778602	2.72642527624941	46.7085179858232	8.23701947133502e-12	4.73396198059119e-10	chr11:75145685-75236909	no	no	ENSG00000158555	GDPD5	ENST00000336898; ENST00000376282; ENST00000443276; ENST00000524785; ENST00000526177; ENST00000527322; ENST00000527820; ENST00000528031; ENST00000529095; ENST00000529721; ENST00000531441; ENST00000531561; ENST00000531759; ENST00000532435; ENST00000533784; ENST00000533805; ENST00000533911; ENST00000534322	GDPD5-001; GDPD5-002; GDPD5-003; GDPD5-004; GDPD5-005; GDPD5-006; GDPD5-007; GDPD5-008; GDPD5-009; GDPD5-010; GDPD5-011; GDPD5-012; GDPD5-013; GDPD5-014; GDPD5-015; GDPD5-016; GDPD5-201; GDPD5-202
RLOC_00032398	-1.2954473820677601	5.130912078489111	46.6480182062328	8.49528512413118e-12	4.87139547883739e-10	chr1:184759858-184943488	no	no	ENSG00000135842	FAM129A	ENST00000367511; ENST00000417056; ENST00000461167; ENST00000487074; ENST00000496299	FAM129A-001; FAM129A-002; FAM129A-003; FAM129A-004; FAM129A-005
RLOC_00027536	4.52542143904055	-1.38837446361681	46.5754843263913	8.815627900781642e-12	5.04372778323372e-10	chr7:115575202-115799949	no	no	ENSG00000105967; NM_001018058; NM_001244583; NM_012252	TFEC	ENST00000393485; ENST00000462828; ENST00000465322; ENST00000474337; ENST00000484212; NM_001018058; NM_001244583; NM_012252	TFEC-002; TFEC-004; TFEC-005; TFEC-006; TFEC-008
RLOC_00042810	-1.76006155912924	6.44489766691144	46.56509376304271	8.8624968726994e-12	5.05917422374275e-10	chr3:10068098-10142966	no	no	ENSG00000144554	FANCD2	ENST00000287647; ENST00000383806; ENST00000383807; ENST00000419585; ENST00000431693; ENST00000435522; ENST00000438741; ENST00000464934; ENST00000470028; ENST00000470757; ENST00000480909; ENST00000483276	FANCD2-001; FANCD2-002; FANCD2-003; FANCD2-005; FANCD2-006; FANCD2-007; FANCD2-008; FANCD2-010; FANCD2-011; FANCD2-012; FANCD2-201; FANCD2-202
RLOC_00002284	-1.80794482889079	3.11704428688031	46.5443522310273	8.9568033242411e-12	5.10157075246484e-10	chr18:14075989-14132276	no	no	ENSG00000175322; NR_033354	ZNF519	ENST00000309305; NR_033354	ZNF519-201
RLOC_00025130	-1.98467625569616	1.05827130794825	46.5276760798709	9.03335338372861e-12	5.13368698994934e-10	chrX:133699868-133898352	no	no	ENSG00000170965	PLAC1	ENST00000359237; ENST00000466797; ENST00000473897; ENST00000476971	PLAC1-001; PLAC1-002; PLAC1-003; PLAC1-004
RLOC_00035120	-1.3829409860956299	4.05409057540728	46.500988134796295	9.157226279334539e-12	5.19249401050907e-10	chr12:9570287-9600825	no	no	ENSG00000214826; NR_033399	DDX12P	ENST00000290818; ENST00000432996; ENST00000440299; NR_033399	DDX12P-001; DDX12P-201; DDX12P-202
RLOC_00016659	-1.75535067053718	3.06761093551587	46.4612068796277	9.34503500147359e-12	5.287213136389279e-10	chr19:24097678-24127557	no	no	ENSG00000213967; NM_001244038	ZNF726	ENST00000322487; ENST00000334589; ENST00000525354; ENST00000531821; NM_001244038	ZNF726-001; ZNF726-002; ZNF726-003; ZNF726-201
RLOC_00028680	2.42292403753606	-0.0109297587993264	46.439146080277006	9.45084148026994e-12	5.33522004628986e-10	chr1:9242271-9243855	yes	yes	ENSG00000234546	RP3-510D11.2	ENST00000412639	RP3-510D11.2-001
RLOC_00011094	-2.49824281509821	1.8969023296518002	46.3234584364508	1.00256417922694e-11	5.64718672635352e-10	chr15:41601466-41624685	no	no	ENSG00000104147	OIP5	ENST00000220514; ENST00000560640	OIP5-001; OIP5-002
RLOC_00041939	-1.15149358401748	6.12657597774575	46.304857843327895	1.0121270866074e-11	5.68072810003238e-10	chr6:122793062-123046338	no	no	ENSG00000135549; ENSG00000240283; NM_001270393; NM_001270394; NM_001270395; NM_032471; NM_181794; NM_181795	PKIB; RP11-574H13.2	ENST00000354275; ENST00000368446; ENST00000368448; ENST00000392074; NM_001270393; NM_001270394; NM_001270395; NM_032471; NM_181794; NM_181795	PKIB-003; PKIB-004; PKIB-005; RP11-574H13.2-001
RLOC_00050335	-2.50064858258884	0.0864832151726544	46.3032047711665	1.01298136583453e-11	5.68072810003238e-10	chr14:104605060-104646125	no	no	ENSG00000066735; NM_015656	KIF26A	ENST00000315264; NM_015656	KIF26A-001
RLOC_00041621	1.33636141421745	7.086371759120059	45.9639762383423	1.2044755894591e-11	6.73976890277556e-10	chr6:100956070-101329224	no	no	ENSG00000112249; NM_022091	ASCC3	ENST00000324696; ENST00000324723; ENST00000369162; ENST00000468245; ENST00000518006; ENST00000522650; NM_022091	ASCC3-001; ASCC3-003; ASCC3-004; ASCC3-005; ASCC3-006; ASCC3-007
RLOC_00008463	1.76712008159006	1.6999127692729699	45.9180113604323	1.2330703142718001e-11	6.88464258801757e-10	chr2:112656056-112786943	no	no	ENSG00000153208	MERTK	ENST00000295408; ENST00000393237; ENST00000409780; ENST00000421804; ENST00000439966; ENST00000449344; ENST00000473065	MERTK-001; MERTK-002; MERTK-003; MERTK-004; MERTK-005; MERTK-201; MERTK-202
RLOC_00018225	1.19131312063093	4.0916406223726804	45.8357516974007	1.28595059952992e-11	7.16417992648396e-10	chr9:22002902-22008952	no	no	ENSG00000147883; NM_004936; NM_078487	CDKN2B	ENST00000539462; NM_004936; NM_078487	CDKN2B-201
RLOC_00016603	-1.5773327115272502	1.7739847947946499	45.7798102990491	1.32320308846569e-11	7.35562240880708e-10	chr19:21634858-21646686	yes	yes	ENSG00000249756	AC010615.2	ENST00000504832	AC010615.2-201
RLOC_00024309	2.4378120875439198	0.0831073218812231	45.587914659834205	1.45939244775907e-11	8.095017803909771e-10	chrX:71130938-71363422	no	no	ENSG00000204131; ENSG00000248345	NHSL2; RP11-262D11.1	ENST00000373677; ENST00000510661; ENST00000513469; ENST00000540800	NHSL2-001; NHSL2-002; NHSL2-202; RP11-262D11.1-001
RLOC_00012060	1.41288497212654	2.5303798115349103	45.5778557889677	1.46690627335779e-11	8.11900733036727e-10	chr15:85359911-85411443	no	no	ENSG00000136383	ALPK3	ENST00000258888; ENST00000558077	ALPK3-001; ALPK3-002
RLOC_00033550	-1.2574449568851298	3.04588824814025	45.5356143586541	1.49888502419629e-11	8.27800709675434e-10	chr1:247108849-247241898	no	no	ENSG00000135747; ENSG00000197472; NM_001204220; NM_001204221; NM_020394; NM_033213; NR_037892; NR_037894	ZNF670; ZNF695	ENST00000391780; ENST00000474541; ENST00000479214; ENST00000491337; ENST00000498046; NM_001204220; NM_001204221; NM_020394; NM_033213; NR_037892; NR_037894	ZNF670-003; ZNF695-002; ZNF695-005; ZNF695-007; ZNF695-201
RLOC_00051773	5.18140427736689	-1.63297564598522	45.525357774349395	1.50675444457326e-11	8.303456311436191e-10	chr8:67024902-67026823	no	no	ENSG00000253190	AC084082.3	ENST00000517961; ENST00000520930	AC084082.3-001; AC084082.3-002
RLOC_00056514	-1.24757969965759	5.29099183227692	45.407697624566495	1.60004291994355e-11	8.79850815156864e-10	chr11:119205210-119207132	no	no	NM_032015		NM_032015
RLOC_00040490	-1.6218995078363898	6.64562928215263	45.268615435717706	1.7177995985065903e-11	9.42568486594349e-10	chr6:30667584-30685224	no	no	ENSG00000137337	MDC1	ENST00000376405; ENST00000376406; ENST00000416571; ENST00000422104; ENST00000422266; ENST00000425072; ENST00000429610; ENST00000435797; ENST00000452213; ENST00000489540; ENST00000492462	MDC1-001; MDC1-002; MDC1-003; MDC1-004; MDC1-007; MDC1-008; MDC1-201; MDC1-202; MDC1-203; MDC1-204; MDC1-205
RLOC_00034284	1.27799003034259	6.38247886212008	45.2574233429688	1.727644478366e-11	9.449817231860129e-10	chr22:31608225-31676057	no	no	ENSG00000182541; NM_001031801; NM_005569; NM_016733	LIMK2	ENST00000406516; ENST00000425203; ENST00000436394; ENST00000444929; ENST00000462625; ENST00000465937; ENST00000467301; ENST00000482270; NM_001031801; NM_005569; NM_016733	LIMK2-002; LIMK2-005; LIMK2-006; LIMK2-007; LIMK2-008; LIMK2-009; LIMK2-201; LIMK2-202
RLOC_00003051	-1.4890532090921798	4.07043595428875	45.2551841467453	1.72962090732397e-11	9.449817231860129e-10	chr10:11865338-11912403	no	no	ENSG00000148426	C10orf47	ENST00000277570; ENST00000379200; ENST00000379202; ENST00000379208; ENST00000444604; ENST00000474155	C10orf47-001; C10orf47-002; C10orf47-003; C10orf47-004; C10orf47-005; C10orf47-201
RLOC_00036178	-1.61258740759408	7.99394512869854	45.2404225329883	1.74270701621534e-11	9.500925189045509e-10	chr12:57623110-57628509	no	no	ENSG00000182199; NM_001166356; NM_001166357; NM_001166358; NM_001166359; NM_005412; NR_029415; NR_029416	SHMT2	ENST00000328923; ENST00000553324; ENST00000553529; ENST00000553837; ENST00000553949; ENST00000553950; ENST00000554310; ENST00000554467; ENST00000554600; ENST00000554604; ENST00000554656; ENST00000554975; ENST00000555213; ENST00000555563; ENST00000555634; ENST00000555773; ENST00000555774; ENST00000556689; ENST00000556737; ENST00000556798; ENST00000556825; ENST00000557269; ENST00000557302; ENST0000…	SHMT2-001; SHMT2-002; SHMT2-004; SHMT2-011; SHMT2-012; SHMT2-013; SHMT2-016; SHMT2-017; SHMT2-018; SHMT2-019; SHMT2-020; SHMT2-021; SHMT2-022; SHMT2-023; SHMT2-024; SHMT2-025; SHMT2-026; SHMT2-027; SHMT2-028; SHMT2-029; SHMT2-030; SHMT2-031; SHMT2-033; SHMT2-034; SHMT2-035; SHMT2-036; SHMT2-037; SHMT2-038
RLOC_00023913	-1.12760001999563	4.80251790562851	45.025575887480294	1.9447778575855802e-11	1.0579923985925e-09	chrX:49028184-49031041	no	no	ENSG00000102007; NM_002668	PLP2	ENST00000376322; ENST00000376327; NM_002668	PLP2-001; PLP2-002
RLOC_00007520	-1.4000978928356298	5.64343784531801	44.786313282149294	2.1975340882691e-11	1.1912042954880198e-09	chr2:65215579-65250997	no	no	ENSG00000115902; NM_001193493; NM_003038	SLC1A4	ENST00000448784; ENST00000480594; ENST00000493121; NM_001193493; NM_003038	SLC1A4-002; SLC1A4-003; SLC1A4-201
RLOC_00038764	-2.14355959547491	1.8912083469176297	44.785005398387	2.1990024307909298e-11	1.1912042954880198e-09	chr17:40724328-40729849	no	no	NM_001256014; NM_001256015; NM_001256016; NM_013290; NM_016556; NR_045669; NR_045670; NR_045671		NM_001256014; NM_001256015; NM_001256016; NM_013290; NM_016556; NR_045669; NR_045670; NR_045671
RLOC_00005739	-2.27919859422285	4.7552411731916	44.7605313855495	2.2266608900581102e-11	1.20362603526284e-09	chr20:32263292-32274070	no	no	NM_005225		NM_005225
RLOC_00011067	-2.77198885383008	2.7087925874655596	44.7520193259454	2.23636188744136e-11	1.20630876386138e-09	chr15:40986972-41023755	no	no	ENSG00000051180; NM_001164269; NM_001164270; NM_002875; NM_133487	RAD51	ENST00000382642; ENST00000382643; ENST00000525066; ENST00000526763; ENST00000527860; ENST00000531277; ENST00000533741; ENST00000557850; NM_001164269; NM_001164270; NM_002875; NM_133487	RAD51-003; RAD51-004; RAD51-006; RAD51-007; RAD51-009; RAD51-010; RAD51-013; RAD51-201
RLOC_00004363	-1.6155181051894798	4.91921487683645	44.6652102726726	2.33774434043677e-11	1.25832919466216e-09	chr10:91461367-91534696	no	no	ENSG00000138182; NM_016195	KIF20B	ENST00000371728; ENST00000394289; ENST00000416354; ENST00000439656; ENST00000447580; ENST00000478929; NM_016195	KIF20B-002; KIF20B-003; KIF20B-004; KIF20B-005; KIF20B-201; KIF20B-202
RLOC_00037895	-1.4681538872229098	2.60140309747983	44.6467854655933	2.3598471760353503e-11	1.2675466055244698e-09	chr17:8076297-8079694	no	no	ENSG00000179029; NM_032354; NM_183065	TMEM107	ENST00000316425; ENST00000415860; ENST00000417073; ENST00000431792; ENST00000449985; ENST00000526920; ENST00000529756; ENST00000532998; ENST00000533070; NM_032354; NM_183065	TMEM107-001; TMEM107-003; TMEM107-004; TMEM107-005; TMEM107-007; TMEM107-008; TMEM107-009; TMEM107-010; TMEM107-201
RLOC_00021164	-3.1714270962435003	4.39612339987221	44.6032723215703	2.4128804373915803e-11	1.2933039144418901e-09	chr16:46614466-46655271	no	no	ENSG00000171241	SHCBP1	ENST00000303383	SHCBP1-001
RLOC_00035109	1.59269838876152	3.53820427119919	44.5522811175407	2.4765478522220898e-11	1.32464093104148e-09	chr12:9400252-9420709	yes	yes	ENSG00000256069	RP11-118B22.6	ENST00000544183; ENST00000545343	RP11-118B22.6-001; RP11-118B22.6-002
RLOC_00026860	-1.8934290346549498	4.529490751777709	44.499387118719504	2.54436845566515e-11	1.3580633308435e-09	chr7:73645829-73668713	no	no	ENSG00000049541; NM_002914; NM_181471	RFC2	ENST00000055077; ENST00000352131; ENST00000463194; ENST00000470266; ENST00000473493; ENST00000479105; ENST00000480432; ENST00000485545; ENST00000491206; ENST00000493156; ENST00000494019; ENST00000497430; NM_002914; NM_181471	RFC2-001; RFC2-002; RFC2-003; RFC2-004; RFC2-005; RFC2-006; RFC2-007; RFC2-008; RFC2-009; RFC2-010; RFC2-011; RFC2-012
RLOC_00050104	-1.21041998969984	7.569755881421191	44.437117624353505	2.6265965865569497e-11	1.3990198555175699e-09	chr14:100800125-100842645	no	no	ENSG00000140105; NM_173701; NM_213645; NM_213646	WARS	ENST00000344102; ENST00000355338; ENST00000392882; ENST00000553395; ENST00000553413; ENST00000553524; ENST00000553545; ENST00000553581; ENST00000553769; ENST00000553808; ENST00000553934; ENST00000554084; ENST00000554100; ENST00000554331; ENST00000554509; ENST00000554601; ENST00000554605; ENST00000554772; ENST00000554820; ENST00000554950; ENST00000555031; ENST00000555063; ENST00000555410; ENST0000…	WARS-001; WARS-002; WARS-003; WARS-005; WARS-006; WARS-007; WARS-008; WARS-009; WARS-010; WARS-011; WARS-012; WARS-013; WARS-014; WARS-015; WARS-016; WARS-017; WARS-018; WARS-019; WARS-020; WARS-021; WARS-022; WARS-023; WARS-024; WARS-025; WARS-026; WARS-027; WARS-028; WARS-029; WARS-030; WARS-031; WARS-032; WARS-033; WARS-034; WARS-035; WARS-036; WARS-037; WARS-038; WARS-039; WARS-041; WARS-042;…
RLOC_00033216	-1.4369019771907101	2.9072709935370296	44.395426570970294	2.68313181761813e-11	1.4261489786337699e-09	chr1:229456752-229479041	no	no	ENSG00000154429; NM_145257	C1orf96	ENST00000284617; ENST00000366686; ENST00000366687; ENST00000452552; ENST00000483092; NM_145257	C1orf96-001; C1orf96-002; C1orf96-003; C1orf96-201; C1orf96-202
RLOC_00014867	1.2432206992515902	2.99530027820221	44.3830026019255	2.70021374815282e-11	1.43223837558272e-09	chr5:132532147-132948223	no	no	ENSG00000053108	FSTL4	ENST00000265342; ENST00000360575; ENST00000507112; ENST00000509525; ENST00000510685; ENST00000511375; ENST00000514998	FSTL4-001; FSTL4-002; FSTL4-004; FSTL4-005; FSTL4-006; FSTL4-007; FSTL4-201
RLOC_00012178	1.44985356157844	1.97742956416134	44.239219041702206	2.90600428841016e-11	1.53818854850151e-09	chr15:90895477-90909324	no	no	ENSG00000196391	ZNF774	ENST00000354377; ENST00000379090; ENST00000558115; ENST00000558586; ENST00000560038	ZNF774-001; ZNF774-002; ZNF774-003; ZNF774-004; ZNF774-005
RLOC_00012146	1.96226320638546	1.36728313133479	44.197307444112	2.9688937528522803e-11	1.56821649268919e-09	chr15:90207596-90222648	no	no	ENSG00000166819; NM_001145311; NM_002666	PLIN1	ENST00000300055; ENST00000430628; ENST00000531697; ENST00000560330; NM_001145311; NM_002666	PLIN1-001; PLIN1-002; PLIN1-003; PLIN1-005
RLOC_00020463	4.501026760640871	-1.4174863106703999	44.1741602154199	3.00420884786162e-11	1.5835850365746802e-09	chr16:1961464-1968441	no	no	ENSG00000162040	HS3ST6	ENST00000293937; ENST00000454677	HS3ST6-001; HS3ST6-201
RLOC_00017168	2.24590148622087	0.444684242173606	44.004793523195296	3.27572657423675e-11	1.7231404665303197e-09	chr19:45202421-45213776	no	no	ENSG00000213892; NM_001039213	CEACAM16	ENST00000396750; NM_001039213	CEACAM16-201
RLOC_00043491	-2.12149101939241	2.7360864897574904	43.94250416644729	3.38164938985517e-11	1.77519161784974e-09	chr3:49866028-49893992	no	no	ENSG00000183763; NM_005879	TRAIP	ENST00000331456; ENST00000469027; ENST00000473195; ENST00000473863; ENST00000475495; ENST00000477546; ENST00000482243; ENST00000482582; ENST00000488860; ENST00000489948; ENST00000491060; NM_005879	TRAIP-001; TRAIP-002; TRAIP-003; TRAIP-004; TRAIP-005; TRAIP-006; TRAIP-007; TRAIP-008; TRAIP-009; TRAIP-010; TRAIP-011
RLOC_00023742	5.1161310575240595	-1.5361361094959098	43.8927758842539	3.46866784704672e-11	1.81712517254752e-09	chrX:43036243-43085847	yes	yes	ENSG00000224294	RP3-326I13.1	ENST00000440955	RP3-326I13.1-001
RLOC_00005892	-2.18640418849221	4.60721403404154	43.87752809652739	3.4957959564103805e-11	1.82757628439853e-09	chr20:37554955-37581161	no	no	ENSG00000101447	FAM83D	ENST00000217429; ENST00000424027	FAM83D-001; FAM83D-201
RLOC_00051785	-1.39123648212852	5.51949485341671	43.83088158432079	3.58011280085839e-11	1.8678211456937397e-09	chr8:67474410-67525073	no	no	ENSG00000185697; NM_001080416; NM_001144755	MYBL1	ENST00000517885; ENST00000518079; ENST00000522419; ENST00000522677; ENST00000523304; NM_001080416; NM_001144755	MYBL1-001; MYBL1-003; MYBL1-004; MYBL1-005; MYBL1-006
RLOC_00026077	-1.0701009055524	5.33888043878514	43.7957423113198	3.64497114239206e-11	1.8977702512331603e-09	chr7:32524945-32534895	no	no	ENSG00000106355; NM_001130710; NM_001139499; NM_012322; NR_024466	LSM5	ENST00000409782; ENST00000409909; ENST00000409987; ENST00000410044; ENST00000450169; ENST00000468872; ENST00000480956; NM_001130710; NM_001139499; NM_012322; NR_024466	LSM5-001; LSM5-003; LSM5-004; LSM5-006; LSM5-007; LSM5-009; LSM5-010
RLOC_00044068	-1.49457113033189	4.0030335612891	43.773034168531105	3.6875089770782e-11	1.91599956237573e-09	chr3:99536678-99897447	no	no	ENSG00000184220; NM_001167924; NM_032359	C3orf26	ENST00000463526; ENST00000478909; ENST00000479555; ENST00000491299; ENST00000494412; ENST00000496116; ENST00000497345; NM_001167924; NM_032359	C3orf26-002; C3orf26-004; C3orf26-005; C3orf26-006; C3orf26-007; C3orf26-008; C3orf26-009
RLOC_00020914	1.1999525029934999	4.174161325921149	43.754820889439294	3.72198566349767e-11	1.92997464343484e-09	chr16:27325230-27375149	no	no	ENSG00000077238; NM_000418; NM_001257406; NM_001257407; NM_001257997	IL4R	ENST00000170630; ENST00000380925; ENST00000449195; NM_000418; NM_001257406; NM_001257407; NM_001257997	IL4R-201; IL4R-203; IL4R-204
RLOC_00056120	1.93944243207741	0.9037783630168571	43.7154840487253	3.7975529557278705e-11	1.96515646855349e-09	chr11:100558384-100859600	no	no	ENSG00000165895	ARHGAP42	ENST00000298815; ENST00000524649; ENST00000524892; ENST00000525558; ENST00000529406; ENST00000529535; ENST00000534060	ARHGAP42-001; ARHGAP42-003; ARHGAP42-005; ARHGAP42-007; ARHGAP42-008; ARHGAP42-009; ARHGAP42-201
RLOC_00024057	1.6625891248605	2.2293619778906404	43.6619434255595	3.90287973191659e-11	2.0155642591196002e-09	chrX:53449639-53457934	no	no	ENSG00000158423; NM_001031745; NM_144968	RIBC1	ENST00000329209; ENST00000414955; ENST00000490702; NM_001031745; NM_144968	RIBC1-001; RIBC1-004; RIBC1-201
RLOC_00051115	-1.3261941199388998	3.67694252181517	43.64360638100229	3.9396211099631505e-11	2.03042011051947e-09	chr8:26371547-26515691	no	no	ENSG00000092964; NM_001197293; NM_001244604; NM_001386	DPYSL2	ENST00000311151; ENST00000474808; ENST00000493789; ENST00000521983; ENST00000522745; ENST00000523093; ENST00000523690; ENST00000545637; NM_001197293; NM_001244604; NM_001386	DPYSL2-001; DPYSL2-003; DPYSL2-007; DPYSL2-008; DPYSL2-009; DPYSL2-010; DPYSL2-011; DPYSL2-201
RLOC_00022197	-1.0795219096192301	7.5109303281839	43.6345892491776	3.95781524023614e-11	2.0356762831598396e-09	chr13:31032879-31191734	no	no	ENSG00000189403; NM_002128	HMGB1	ENST00000326004; ENST00000339872; ENST00000341423; ENST00000398908; ENST00000399489; ENST00000399494; ENST00000405805; ENST00000426225; ENST00000468384; ENST00000490788; NM_002128	HMGB1-001; HMGB1-002; HMGB1-003; HMGB1-004; HMGB1-005; HMGB1-007; HMGB1-008; HMGB1-009; HMGB1-011; HMGB1-012
RLOC_00016415	1.11171172329777	8.11714144672859	43.597461292927896	4.03361975107142e-11	2.07048304157819e-09	chr19:15270444-15311722	no	no	ENSG00000074181; NM_000435	NOTCH3	ENST00000539383; NM_000435	NOTCH3-202
RLOC_00019091	1.86075293790584	2.43904073218823	43.490426965043405	4.26038485889904e-11	2.18248286735553e-09	chr9:82186688-82341236	no	no	ENSG00000106829; ENSG00000240979; NM_007005	RP11-79D8.2; TLE4	ENST00000265284; ENST00000376520; ENST00000376524; ENST00000376525; ENST00000376534; ENST00000376537; ENST00000376544; ENST00000376552; ENST00000399288; ENST00000414465; ENST00000425506; ENST00000428713; ENST00000440700; ENST00000455913; ENST00000461758; ENST00000462803; ENST00000463431; ENST00000466428; ENST00000467142; ENST00000470872; ENST00000474519; ENST00000476523; ENST00000478290; ENST0000…	RP11-79D8.2-001; TLE4-001; TLE4-003; TLE4-004; TLE4-005; TLE4-007; TLE4-008; TLE4-009; TLE4-010; TLE4-012; TLE4-013; TLE4-014; TLE4-015; TLE4-016; TLE4-018; TLE4-019; TLE4-020; TLE4-021; TLE4-022; TLE4-023; TLE4-024; TLE4-025; TLE4-026; TLE4-027; TLE4-028; TLE4-030; TLE4-201; TLE4-202; TLE4-203; TLE4-204
RLOC_00029424	-1.210315316813	7.74451871969244	43.442132976261995	4.36683719327902e-11	2.23252359319044e-09	chr1:33240840-33282918	no	no	ENSG00000134684	YARS	ENST00000373477; ENST00000466052; ENST00000469100; ENST00000470377; ENST00000472692; ENST00000478828; ENST00000481895; ENST00000487404; ENST00000490826	YARS-001; YARS-002; YARS-003; YARS-004; YARS-005; YARS-006; YARS-007; YARS-008; YARS-009
RLOC_00008316	6.597782913890411	-1.88939216785834	43.434684167380105	4.38349161795391e-11	2.23654702591396e-09	chr2:105320216-105321967	yes	yes	ENSG00000228528	AC068057.1	ENST00000453322	AC068057.1-001
RLOC_00014084	-1.33098072162026	3.45681464998525	43.429201346900605	4.3957909936478395e-11	2.23833677396548e-09	chr5:76367897-76383025	no	no	ENSG00000132846	ZBED3	ENST00000255198; ENST00000505685; ENST00000511587	ZBED3-001; ZBED3-002; ZBED3-003
RLOC_00017360	1.54502539667155	7.239573864394929	43.350173857015	4.5769557205923295e-11	2.3259339849557003e-09	chr19:49458072-49464891	no	no	ENSG00000087088; NM_004324; NM_138761; NM_138763; NM_138764; NR_027882	BAX	ENST00000293288; ENST00000391871; ENST00000502487; ENST00000503726; ENST00000506183; ENST00000507757; ENST00000513217; ENST00000513545; ENST00000539787; NM_004324; NM_138761; NM_138763; NM_138764; NR_027882	BAX-001; BAX-004; BAX-008; BAX-009; BAX-010; BAX-011; BAX-012; BAX-201; BAX-202
RLOC_00044226	1.2035447431254098	4.37425239182223	43.207586515891705	4.92294287469054e-11	2.49677541015181e-09	chr3:111805182-111849851	no	no	ENSG00000114529; NM_024616	C3orf52	ENST00000264848; ENST00000431717; ENST00000467942; ENST00000480282; ENST00000494096; ENST00000497610; NM_024616	C3orf52-001; C3orf52-003; C3orf52-004; C3orf52-005; C3orf52-006; C3orf52-202
RLOC_00051362	2.06349284823813	0.961391599552228	43.1383395122542	5.10029567657241e-11	2.5815810720782e-09	chr8:38831668-38845615	no	no	NM_153692		NM_153692
RLOC_00027480	4.41860775289804	-1.49332234952544	43.112419213883	5.1683145821128096e-11	2.61081923136095e-09	chr7:110072296-110174811	yes	yes	ENSG00000226965	AC003088.1	ENST00000435466	AC003088.1-001
RLOC_00040068	-1.0665349094083199	6.86836946771478	43.0853069100801	5.2404332779070704e-11	2.64200853971315e-09	chr6:18224099-18264772	no	no	ENSG00000124795; NM_001134709	DEK	ENST00000397239; ENST00000503715; ENST00000505224; ENST00000507591; ENST00000512145; ENST00000515742; ENST00000515770; NM_001134709	DEK-001; DEK-003; DEK-005; DEK-006; DEK-007; DEK-008; DEK-009
RLOC_00038859	-2.17707958005093	4.1683617486787	43.0706640907569	5.2798011912484295e-11	2.65659561915386e-09	chr17:42785976-42829329	no	no	ENSG00000161692; NM_025104; NM_145663; NR_036623	DBF4B	ENST00000398338; ENST00000525011; ENST00000525140; ENST00000526915; ENST00000527862; ENST00000528353; ENST00000531699; ENST00000532789; NM_025104; NM_145663; NR_036623	DBF4B-004; DBF4B-005; DBF4B-006; DBF4B-007; DBF4B-008; DBF4B-009; DBF4B-011; DBF4B-201
RLOC_00004313	1.17471051374212	6.80762470659816	43.0612430544506	5.30528645502251e-11	2.66415371094424e-09	chr10:89419370-89505725	no	no	ENSG00000198682; NM_001015880	PAPSS2	ENST00000361175; ENST00000371981; ENST00000427144; ENST00000465996; ENST00000482258; NM_001015880	PAPSS2-001; PAPSS2-002; PAPSS2-003; PAPSS2-201; PAPSS2-202
RLOC_00029557	2.9798155617383504	-0.664951063564	42.988467910747396	5.50634839975521e-11	2.7596777609796805e-09	chr1:38512986-38584697	no	no	ENSG00000224592	RP5-884C9.2	ENST00000428151; ENST00000432922	RP5-884C9.2-001; RP5-884C9.2-002
RLOC_00013018	-2.89641313767149	-0.43289242182994997	42.9597825453529	5.5876797731051e-11	2.7949376625394103e-09	chr5:1253262-1295184	no	no	ENSG00000164362; NM_001193376	TERT	ENST00000296820; ENST00000310581; ENST00000460137; ENST00000484238; ENST00000503656; ENST00000508104; ENST00000522877; NM_001193376	TERT-001; TERT-003; TERT-004; TERT-006; TERT-007; TERT-008; TERT-201
RLOC_00017330	2.0875466813389703	1.40557805337515	42.87679351948729	5.829812985617979e-11	2.9103340904673306e-09	chr19:48898132-48947192	no	no	NM_000836		NM_000836
RLOC_00017171	1.8288028826262501	1.47728928536751	42.8549425699261	5.895294973693401e-11	2.9372643841533098e-09	chr19:45248302-45250906	yes	yes	XLOC_013356	linc-CEACAM20-1	TCONS_00027767
RLOC_00034929	6.685388714398901	-1.9396681436419299	42.743291912602	6.241555385050271e-11	3.10371093951914e-09	chr12:5132848-5134758	yes	yes	ENSG00000256654	RP11-429A20.4	ENST00000538202	RP11-429A20.4-001
RLOC_00043700	-1.85996407640533	3.25083404894864	42.7308881948947	6.28125799012393e-11	3.11736507658002e-09	chr3:62246540-62355001	yes	no	ENSG00000241472; ENSG00000243077; NR_038281; NR_038282; NR_038283	RP11-204J18.2; RP11-204J18.3	ENST00000466893; ENST00000469148; ENST00000474795; ENST00000475371; ENST00000479588; ENST00000490916; ENST00000495542; ENST00000498655; NR_038281; NR_038282; NR_038283	RP11-204J18.2-001; RP11-204J18.3-001; RP11-204J18.3-003; RP11-204J18.3-004; RP11-204J18.3-005; RP11-204J18.3-006; RP11-204J18.3-007; RP11-204J18.3-008
RLOC_00054010	1.55673086511685	3.7465206991871804	42.6793832355161	6.448840715541429e-11	3.19430903925457e-09	chr11:5684425-5959849	no	no	ENSG00000132256; NM_033034; NM_033092	TRIM5	ENST00000305836; ENST00000380027; ENST00000396853; ENST00000396855; ENST00000412903; ENST00000419850; ENST00000433961; ENST00000438025; ENST00000465634; ENST00000483835; ENST00000487241; ENST00000492086; NM_033034; NM_033092	TRIM5-003; TRIM5-005; TRIM5-007; TRIM5-008; TRIM5-009; TRIM5-010; TRIM5-011; TRIM5-012; TRIM5-013; TRIM5-201; TRIM5-202; TRIM5-203
RLOC_00054714	1.7990585425123302	1.9289248882811698	42.6317506920396	6.60780445250833e-11	3.266693230308e-09	chr11:47241769-47243302	no	no	ENSG00000256897	RP11-17G12.2	ENST00000540410	RP11-17G12.2-001
RLOC_00040608	-1.25228507714085	2.82083332248609	42.568119885463	6.826295586430139e-11	3.3681683261727004e-09	chr6:32096484-32098068	no	no	ENSG00000204315	FKBPL	ENST00000375156	FKBPL-001
RLOC_00054341	-2.48885978825112	3.26378480689576	42.33769275583521	7.67980904830121e-11	3.78197172862184e-09	chr11:19245610-19263389	no	no	ENSG00000129173; NM_001256371; NM_001256372; NM_024680	E2F8	ENST00000396159; ENST00000529188; ENST00000531809; NM_001256371; NM_001256372; NM_024680	E2F8-005; E2F8-006; E2F8-201
RLOC_00042354	2.84276075853454	-0.45370434575889795	42.3043019442785	7.81205323051816e-11	3.83966940635121e-09	chr6:150920999-151163192	no	no	ENSG00000120278	PLEKHG1	ENST00000358517; ENST00000367326; ENST00000367328; ENST00000475490; ENST00000535018	PLEKHG1-001; PLEKHG1-002; PLEKHG1-003; PLEKHG1-201; PLEKHG1-202
RLOC_00021360	1.27464722613426	3.76361076041449	42.2877076633491	7.87862029275005e-11	3.8649262553644704e-09	chr16:58497549-58547523	no	no	ENSG00000103034; NM_001130487; NM_001242833; NM_001242834; NM_001242835; NM_001242836; NM_020465; NM_022910; NR_040072	NDRG4	ENST00000421602; NM_001130487; NM_001242833; NM_001242834; NM_001242835; NM_001242836; NM_020465; NM_022910; NR_040072	NDRG4-203
RLOC_00044179	-2.28121046261421	3.63776546974892	42.283914834499605	7.893914564490541e-11	3.86498201561402e-09	chr3:108268718-108308278	no	no	ENSG00000163507; NM_020890	KIAA1524	ENST00000461666; ENST00000468953; ENST00000481530; ENST00000487834; ENST00000491772; NM_020890	KIAA1524-002; KIAA1524-003; KIAA1524-005; KIAA1524-006; KIAA1524-007
RLOC_00027309	0.992697621104207	7.09814024185277	42.2747066725691	7.931169497547691e-11	3.87576920168069e-09	chr7:100400187-100424652	no	no	ENSG00000196411; NM_004444	EPHB4	ENST00000360620; ENST00000467515; ENST00000477446; ENST00000478459; ENST00000487222; ENST00000489808; ENST00000492403; ENST00000492878; NM_004444	EPHB4-002; EPHB4-003; EPHB4-004; EPHB4-005; EPHB4-006; EPHB4-007; EPHB4-008; EPHB4-009
RLOC_00016430	2.7511766677337794	0.111052816964119	42.209089855401395	8.20179099033803e-11	3.9937341625391206e-09	chr19:15751695-15770193	no	no	ENSG00000186529; NM_001199208; NM_001199209	CYP4F3	ENST00000221307; ENST00000538865; NM_001199208; NM_001199209	CYP4F3-201; CYP4F3-202
RLOC_00050366	-1.14424421322038	4.7243893586764	42.2085776582721	8.20393938337768e-11	3.9937341625391206e-09	chr14:105475910-105487485	no	no	ENSG00000170779; NM_145701	CDCA4	ENST00000336219; NM_145701	CDCA4-001
RLOC_00038822	1.09229368682886	5.8659366395332	42.1214341621123	8.57778328964938e-11	4.16775501058155e-09	chr17:41843489-41856305	no	no	ENSG00000108861; NM_004090	DUSP3	ENST00000397937; NM_004090	DUSP3-202
RLOC_00043435	1.0860276541386	5.44459975080775	42.1150916817377	8.605648965188409e-11	4.173329955308511e-09	chr3:48663156-48672826	no	no	ENSG00000225697; NM_001040454; NM_022911; NM_134263; NM_134426	SLC26A6	ENST00000307364; ENST00000337000; ENST00000414944; ENST00000421649; ENST00000431213; ENST00000431739; ENST00000444531; ENST00000447978; ENST00000455886; ENST00000462009; ENST00000466257; ENST00000469693; ENST00000482282; ENST00000485361; ENST00000489483; ENST00000496469; NM_001040454; NM_022911; NM_134263; NM_134426	SLC26A6-003; SLC26A6-005; SLC26A6-007; SLC26A6-009; SLC26A6-010; SLC26A6-012; SLC26A6-013; SLC26A6-014; SLC26A6-015; SLC26A6-016; SLC26A6-017; SLC26A6-018; SLC26A6-019; SLC26A6-020; SLC26A6-021; SLC26A6-202
RLOC_00054414	-1.09699961997424	4.21996852228959	42.0388877823724	8.94762074215115e-11	4.32282642651755e-09	chr11:27352374-27384741	no	no	ENSG00000109881; NM_030771; NM_080654	CCDC34	ENST00000317945; ENST00000328697; ENST00000529615; NM_030771; NM_080654	CCDC34-001; CCDC34-002; CCDC34-003
RLOC_00041729	-1.38433827578238	3.88246515902928	42.038831742351	8.947877167222101e-11	4.32282642651755e-09	chr6:109416313-109484171	no	no	ENSG00000183137; NM_001083535; NM_173830	CEP57L1	ENST00000336977; ENST00000368968; ENST00000368970; ENST00000517392; ENST00000518329; ENST00000518853; ENST00000519095; ENST00000519286; ENST00000519407; ENST00000520610; ENST00000520761; ENST00000520883; ENST00000521277; ENST00000521503; ENST00000521522; ENST00000521737; ENST00000522461; ENST00000522490; ENST00000522608; ENST00000523174; ENST00000523209; ENST00000523787; ENST00000540778; NM_00108…	CEP57L1-001; CEP57L1-002; CEP57L1-003; CEP57L1-004; CEP57L1-005; CEP57L1-006; CEP57L1-008; CEP57L1-009; CEP57L1-010; CEP57L1-011; CEP57L1-012; CEP57L1-013; CEP57L1-015; CEP57L1-016; CEP57L1-017; CEP57L1-018; CEP57L1-019; CEP57L1-020; CEP57L1-021; CEP57L1-022; CEP57L1-023; CEP57L1-201; CEP57L1-204
RLOC_00056504	3.8385881602525003	-1.20362682726488	41.977763544400396	9.231727496142441e-11	4.4515110237080795e-09	chr11:119019722-119031814	no	no	ENSG00000172350; NM_001142505; NM_022169	ABCG4	ENST00000307417; ENST00000449422; ENST00000524604; ENST00000531739; ENST00000533694; ENST00000534402; NM_001142505; NM_022169	ABCG4-001; ABCG4-002; ABCG4-003; ABCG4-004; ABCG4-005; ABCG4-006
RLOC_00013834	-2.59786859268462	3.9207077714923195	41.953801422896596	9.34555219611682e-11	4.4978782403239e-09	chr5:64813593-64858950	no	no	ENSG00000123219	CENPK	ENST00000242872; ENST00000396679; ENST00000502997; ENST00000504508; ENST00000505960; ENST00000506282; ENST00000508311; ENST00000508421; ENST00000509397; ENST00000510354; ENST00000510693; ENST00000510768; ENST00000513951; ENST00000514814; ENST00000515497; ENST00000515873	CENPK-001; CENPK-002; CENPK-003; CENPK-004; CENPK-005; CENPK-006; CENPK-007; CENPK-008; CENPK-009; CENPK-010; CENPK-011; CENPK-012; CENPK-013; CENPK-014; CENPK-016; CENPK-201
RLOC_00052028	-1.14156342988052	5.39674988061555	41.9417312174797	9.40341897098017e-11	4.51718956605953e-09	chr8:82613566-82645138	no	no	ENSG00000104231; NM_001170796; NM_001170797; NM_024699; NR_033193; NR_033194; NR_033195; NR_033196	ZFAND1	ENST00000517353; ENST00000517450; ENST00000518419; ENST00000519338; ENST00000519464; ENST00000519820; ENST00000520076; ENST00000520604; ENST00000520635; ENST00000520941; ENST00000521742; ENST00000521885; ENST00000521895; ENST00000522032; ENST00000523012; ENST00000523361; ENST00000524305; ENST00000524339; NM_001170796; NM_001170797; NM_024699; NR_033193; NR_033194; NR_033195; NR_033196	ZFAND1-004; ZFAND1-005; ZFAND1-006; ZFAND1-007; ZFAND1-008; ZFAND1-009; ZFAND1-010; ZFAND1-011; ZFAND1-012; ZFAND1-013; ZFAND1-014; ZFAND1-015; ZFAND1-016; ZFAND1-018; ZFAND1-019; ZFAND1-021; ZFAND1-022; ZFAND1-023
RLOC_00011310	-1.1071895976556398	4.238381887728369	41.935083104335796	9.435444278370129e-11	4.524037878103649e-09	chr15:50474393-50528291	no	no	ENSG00000140284; NM_001159629	SLC27A2	ENST00000267842; ENST00000544960; ENST00000559938; NM_001159629	SLC27A2-001; SLC27A2-003; SLC27A2-004
RLOC_00011402	-1.28643157453006	7.26107477134155	41.909072931320296	9.56179320045734e-11	4.576001031647439e-09	chr15:55473004-55489088	no	no	ENSG00000137876	RSL24D1	ENST00000260443	RSL24D1-001
RLOC_00036184	-3.9078579308183996	2.4617904458857898	41.9053779000243	9.57987932107011e-11	4.576054925224109e-09	chr12:57846106-57853063	no	no	ENSG00000139269; NM_031479	INHBE	ENST00000547970; ENST00000551553; ENST00000553033; NM_031479	INHBE-002; INHBE-003; INHBE-004
RLOC_00025739	-1.19457147231634	4.8736529021012	41.8543555992035	9.83314847673418e-11	4.68823895538674e-09	chr7:7676149-7758238	no	no	ENSG00000106399	RPA3	ENST00000223129; ENST00000396682; ENST00000401447; ENST00000406109; ENST00000462723; ENST00000463632; ENST00000483031	RPA3-001; RPA3-002; RPA3-003; RPA3-004; RPA3-006; RPA3-007; RPA3-008
RLOC_00052220	1.58469546704947	2.16647023689675	41.8277121983501	9.96805620265195e-11	4.743676839617171e-09	chr8:95962265-95963624	no	no	ENSG00000253878	RP11-347C18.3	ENST00000519034; ENST00000523905	RP11-347C18.3-001; RP11-347C18.3-002
RLOC_00031211	1.01644765932181	8.232043999957629	41.7836607029551	1.01951853063452e-10	4.84271302051395e-09	chr1:145575233-145586546	no	no	ENSG00000131788; NM_006099	PIAS3	ENST00000369298; ENST00000369299; ENST00000393046; ENST00000463514; ENST00000472114; ENST00000475261; ENST00000484423; ENST00000498436; NM_006099	PIAS3-002; PIAS3-003; PIAS3-004; PIAS3-005; PIAS3-006; PIAS3-007; PIAS3-008; PIAS3-201
RLOC_00031795	1.5735467839499	1.9092356528324	41.6479261275377	1.09281251653322e-10	5.18119304859139e-09	chr1:158423988-158425063	no	no	ENSG00000236257	RP11-144L1.2	ENST00000397776	RP11-144L1.2-001
RLOC_00014827	1.1804577275132802	4.83810629966646	41.5851021705896	1.12849951490009e-10	5.340445659731629e-09	chr5:131527531-131631008	no	no	ENSG00000072682; ENSG00000248721; NM_001017973; NM_001142598; NM_001142599; NM_004199	AC063976.6; P4HA2	ENST00000166534; ENST00000360568; ENST00000379086; ENST00000395164; ENST00000401867; ENST00000416053; ENST00000417528; ENST00000418055; ENST00000428369; ENST00000428841; ENST00000431054; ENST00000433701; ENST00000439698; ENST00000453286; ENST00000467587; ENST00000471826; ENST00000474628; ENST00000478055; ENST00000481636; ENST00000506807; NM_001017973; NM_001142598; NM_001142599; NM_004199	AC063976.6-001; P4HA2-001; P4HA2-002; P4HA2-003; P4HA2-004; P4HA2-005; P4HA2-006; P4HA2-007; P4HA2-008; P4HA2-009; P4HA2-010; P4HA2-011; P4HA2-012; P4HA2-013; P4HA2-014; P4HA2-015; P4HA2-016; P4HA2-017; P4HA2-018; P4HA2-019
RLOC_00055565	1.20780884612534	8.95960172337986	41.5070987480194	1.1744369139898201e-10	5.54752575699087e-09	chr11:71164155-71239227	no	no	ENSG00000172890; ENSG00000244411	KRTAP5-7; NADSYN1	ENST00000319023; ENST00000398536; ENST00000524450; ENST00000524709; ENST00000524949; ENST00000525200; ENST00000525245; ENST00000525593; ENST00000526039; ENST00000526622; ENST00000527227; ENST00000527538; ENST00000527963; ENST00000528211; ENST00000528509; ENST00000529120; ENST00000529840; ENST00000530055; ENST00000530530; ENST00000530534; ENST00000530831; ENST00000531236; ENST00000533612; ENST0000…	KRTAP5-7-001; NADSYN1-001; NADSYN1-002; NADSYN1-003; NADSYN1-004; NADSYN1-005; NADSYN1-006; NADSYN1-007; NADSYN1-008; NADSYN1-009; NADSYN1-010; NADSYN1-011; NADSYN1-012; NADSYN1-013; NADSYN1-014; NADSYN1-015; NADSYN1-016; NADSYN1-017; NADSYN1-018; NADSYN1-019; NADSYN1-020; NADSYN1-021; NADSYN1-022; NADSYN1-024; NADSYN1-025
RLOC_00005950	-2.53570791244022	5.97354090948872	41.446493174627	1.21141680869108e-10	5.707761286386229e-09	chr20:42295709-42344725	no	no	ENSG00000101057; NM_002466	MYBL2	ENST00000217026; ENST00000396863; NM_002466	MYBL2-001; MYBL2-201
RLOC_00016527	2.3647858449685297	7.18522200033026	41.4441927047479	1.21284322699723e-10	5.707761286386229e-09	chr19:18545198-18549111	no	no	ENSG00000105655; NM_001253389; NR_045573; NR_045574	ISYNA1	ENST00000338128; ENST00000457269; NM_001253389; NR_045573; NR_045574	ISYNA1-202; ISYNA1-203
RLOC_00010386	2.2040370555436404	2.69810827771568	41.4287801432374	1.22244332914426e-10	5.7423260442828104e-09	chr2:234526291-234681203	no	no	ENSG00000167165; ENSG00000240224; ENSG00000241119; ENSG00000241635; ENSG00000242366; ENSG00000242515; ENSG00000243135; ENSG00000244122; ENSG00000244474; NM_001072; NM_021027; NM_205862	UGT1A1; UGT1A10; UGT1A3; UGT1A4; UGT1A5; UGT1A6; UGT1A7; UGT1A8; UGT1A9	ENST00000305208; ENST00000344644; ENST00000354728; ENST00000360418; ENST00000373409; ENST00000373414; ENST00000373424; ENST00000373426; ENST00000373445; ENST00000373450; ENST00000406651; ENST00000441351; ENST00000446481; ENST00000450233; ENST00000478062; ENST00000480628; ENST00000482026; ENST00000484784; ENST00000485022; NM_001072; NM_021027; NM_205862	UGT1A1-001; UGT1A1-201; UGT1A10-001; UGT1A10-002; UGT1A3-001; UGT1A4-001; UGT1A4-002; UGT1A5-001; UGT1A6-002; UGT1A6-003; UGT1A6-004; UGT1A6-005; UGT1A6-006; UGT1A6-007; UGT1A6-008; UGT1A7-001; UGT1A7-002; UGT1A8-001; UGT1A9-001
RLOC_00029634	1.23482421104751	2.9413631070482498	41.410835275364704	1.2337166237469e-10	5.78460869992562e-09	chr1:41086351-41131117	no	no	ENSG00000117016	RIMS3	ENST00000372683; ENST00000372684	RIMS3-001; RIMS3-002
RLOC_00024533	-1.92433763759495	0.9260639518842091	41.3674210415256	1.26142257312317e-10	5.9036431455360105e-09	chrX:92929012-92965163	no	no	ENSG00000179083; NM_173698	FAM133A	ENST00000322139; ENST00000355813; ENST00000538690; NM_173698	FAM133A-201; FAM133A-202; FAM133A-203
RLOC_00038716	2.2680124852992996	0.565452471003448	41.3352461190395	1.2823569354429301e-10	5.99060689474807e-09	chr17:39657233-39661849	no	no	ENSG00000171401; NM_002274; NM_153490	KRT13	ENST00000157775; ENST00000464634; ENST00000468313; ENST00000475217; NM_002274; NM_153490	KRT13-003; KRT13-004; KRT13-005; KRT13-201
RLOC_00029840	-1.94013026000703	4.96697431490924	41.2969745155603	1.30771140951452e-10	6.09786309271787e-09	chr1:47715811-47779819	no	no	ENSG00000123473; NM_001048166	STIL	ENST00000337817; ENST00000360380; ENST00000371874; ENST00000396221; ENST00000413565; ENST00000418131; ENST00000433827; ENST00000436811; ENST00000447475; NM_001048166	STIL-001; STIL-002; STIL-003; STIL-005; STIL-006; STIL-007; STIL-008; STIL-202; STIL-203
RLOC_00034928	6.5428198244258	-1.9790259040082498	41.0208801125024	1.5061153503345602e-10	7.010182233915539e-09	chr12:5127631-5130879	yes	yes	ENSG00000256790	RP11-429A20.3	ENST00000540533	RP11-429A20.3-001
RLOC_00004958	-1.6206075847566	1.42142487307365	40.8906306507181	1.60991117423513e-10	7.479623813143492e-09	chr10:124639149-124658230	no	no	ENSG00000255624; NR_027282	RP11-564D11.3	ENST00000368895; ENST00000453301; NR_027282	RP11-564D11.3-001; RP11-564D11.3-201
RLOC_00056500	-1.36739733607447	6.87723087469869	40.8556390268146	1.63899640745134e-10	7.60088315732444e-09	chr11:118964564-118966104	no	no	ENSG00000188486	H2AFX	ENST00000375167; ENST00000530167	H2AFX-001; H2AFX-201
RLOC_00016925	1.9284057563163701	3.51280824793802	40.8218713129519	1.6675629636883002e-10	7.719300555546221e-09	chr19:38826415-38861581	no	no	ENSG00000099338; NM_021185	CATSPERG	ENST00000215069; ENST00000312265; ENST00000409235; ENST00000409410; ENST00000410018; ENST00000412458; ENST00000466060; ENST00000467739; ENST00000470292; ENST00000471517; ENST00000475343; ENST00000475646; ENST00000477793; ENST00000488473; ENST00000489693; ENST00000492088; NM_021185	CATSPERG-001; CATSPERG-002; CATSPERG-003; CATSPERG-004; CATSPERG-005; CATSPERG-006; CATSPERG-007; CATSPERG-009; CATSPERG-010; CATSPERG-011; CATSPERG-012; CATSPERG-013; CATSPERG-014; CATSPERG-015; CATSPERG-016; CATSPERG-201
RLOC_00023478	-0.9950503138763369	5.02267283501305	40.791776684589294	1.69344197706527e-10	7.82486982506022e-09	chrX:19552083-19905428	no	no	ENSG00000147010; NM_001024666; NM_001184960; NM_031892	SH3KBP1	ENST00000379697; ENST00000379702; ENST00000397804; ENST00000431164; ENST00000432234; ENST00000477102; ENST00000494961; ENST00000541422; NM_001024666; NM_001184960; NM_031892	SH3KBP1-002; SH3KBP1-005; SH3KBP1-006; SH3KBP1-007; SH3KBP1-009; SH3KBP1-201; SH3KBP1-202; SH3KBP1-203
RLOC_00043728	1.28315246770431	5.7030744629064	40.7832422904191	1.70085378855454e-10	7.84487997402146e-09	chr3:64079526-64253655	no	no	ENSG00000163637; NM_198859	PRICKLE2	ENST00000498162; NM_198859	PRICKLE2-002
RLOC_00029815	-1.86739535422552	0.604668013224029	40.7668098679471	1.71521633363691e-10	7.89681878018005e-09	chr1:46972668-46978164	no	no	ENSG00000197587; NM_147192; NM_172225	DMBX1	ENST00000360032; NM_147192; NM_172225	DMBX1-001
RLOC_00016324	-1.87134671851823	4.82629512328087	40.737787721884295	1.7408799758469498e-10	8.000506170589059e-09	chr19:12917428-12924278	no	no	ENSG00000104889	RNASEH2A	ENST00000221486	RNASEH2A-201
RLOC_00036773	2.15932650026543	1.42119836713483	40.645179124144704	1.82537031090141e-10	8.371857539247379e-09	chr12:96051583-96184930	no	no	ENSG00000074527	NTN4	ENST00000343702; ENST00000344911; ENST00000538383; ENST00000547980; ENST00000550074; ENST00000552603; ENST00000553059	NTN4-001; NTN4-002; NTN4-003; NTN4-004; NTN4-005; NTN4-006; NTN4-007
RLOC_00033776	1.32317412848602	2.6251909464980097	40.6420869981505	1.8282611122629802e-10	8.371857539247379e-09	chr22:19166986-19279164	no	no	ENSG00000070371; NM_001835; NM_007098	CLTCL1	ENST00000263200; ENST00000353891; ENST00000412649; ENST00000413132; ENST00000427926; ENST00000442042; ENST00000449918; ENST00000458188; ENST00000505027; ENST00000536806; ENST00000538828; ENST00000540896; NM_001835; NM_007098	CLTCL1-001; CLTCL1-002; CLTCL1-003; CLTCL1-004; CLTCL1-007; CLTCL1-008; CLTCL1-009; CLTCL1-010; CLTCL1-011; CLTCL1-012; CLTCL1-013; CLTCL1-201
RLOC_00055385	1.6397126949911898	2.5661789744735097	40.6157916972715	1.85303029478485e-10	8.470045117634151e-09	chr11:66097713-66104311	no	no	ENSG00000174791	RIN1	ENST00000311320; ENST00000424433; ENST00000524804; ENST00000526246; ENST00000528006; ENST00000530056; ENST00000530745; ENST00000534824	RIN1-001; RIN1-002; RIN1-004; RIN1-005; RIN1-006; RIN1-007; RIN1-008; RIN1-201
RLOC_00019249	1.55311380009611	3.8560196405159597	40.5743472140427	1.8927531986357099e-10	8.63611047262819e-09	chr9:92219927-92221013	no	no	ENSG00000130222; NM_006705	GADD45G	ENST00000252506; ENST00000375769; ENST00000494726; NM_006705	GADD45G-001; GADD45G-002; GADD45G-003
RLOC_00051311	-2.78308947932265	-0.629072520026054	40.531311554510104	1.93490360268426e-10	8.812637875553019e-09	chr8:37262957-37411585	yes	no	ENSG00000253161; ENSG00000253414; ENSG00000253746; XLOC_007053; XLOC_007054	RP11-150O12.1; RP11-150O12.6; RP11-527N22.2; linc-DUSP26-5; linc-DUSP26-6	ENST00000517363; ENST00000519738; ENST00000520422; ENST00000520431; ENST00000521989; ENST00000522718; TCONS_00014973; TCONS_00014974; TCONS_00014975; TCONS_00014976; TCONS_00015426	RP11-150O12.1-001; RP11-150O12.1-002; RP11-150O12.1-003; RP11-150O12.1-004; RP11-150O12.6-001; RP11-527N22.2-001
RLOC_00038797	-2.5032211749005095	4.38685623353701	40.5163303331378	1.9497960903802199e-10	8.86460865376437e-09	chr17:41196312-41322290	no	no	ENSG00000012048; NM_007294; NM_007297; NM_007298; NM_007299; NM_007300; NR_027676	BRCA1	ENST00000346315; ENST00000351666; ENST00000352993; ENST00000354071; ENST00000393691; ENST00000461574; ENST00000461798; ENST00000467274; ENST00000470026; ENST00000471181; ENST00000472490; ENST00000473961; ENST00000476777; ENST00000477152; ENST00000478531; ENST00000484087; ENST00000487825; ENST00000489037; ENST00000491747; ENST00000492859; ENST00000493919; ENST00000497488; NM_007294; NM_007297; NM_…	BRCA1-002; BRCA1-003; BRCA1-004; BRCA1-005; BRCA1-008; BRCA1-009; BRCA1-011; BRCA1-012; BRCA1-014; BRCA1-015; BRCA1-016; BRCA1-017; BRCA1-018; BRCA1-019; BRCA1-020; BRCA1-021; BRCA1-022; BRCA1-202; BRCA1-203; BRCA1-204; BRCA1-205; BRCA1-206
RLOC_00014164	-1.4704982501996002	5.687717324801331	40.4568641106081	2.01005048309365e-10	9.12226119421823e-09	chr5:79922045-79950366	no	no	ENSG00000228716; NM_000791	DHFR	ENST00000439211; ENST00000504396; ENST00000505337; ENST00000508282; ENST00000511032; ENST00000513048; ENST00000513314; NM_000791	DHFR-001; DHFR-003; DHFR-004; DHFR-005; DHFR-006; DHFR-007; DHFR-008
RLOC_00044228	1.7011310930533001	1.26485436307186	40.42707825852629	2.04092823650449e-10	9.245913327652009e-09	chr3:111839688-111852117	no	no	ENSG00000174500; NM_001190259; NM_001190260	GCET2	ENST00000308910; ENST00000470085; ENST00000487901; ENST00000488580; ENST00000495418; NM_001190259; NM_001190260	GCET2-001; GCET2-002; GCET2-004; GCET2-006; GCET2-008
RLOC_00010016	1.03089400328107	7.09628621030671	40.325972674067295	2.14932548372964e-10	9.71968504720365e-09	chr2:215796266-216002931	no	no	ENSG00000144452; NM_015657	ABCA12	ENST00000272895; ENST00000412081; NM_015657	ABCA12-001; ABCA12-003
RLOC_00020141	1.80565688895293	1.04934818786433	40.295937708325894	2.1826234150564802e-10	9.852764565130842e-09	chr9:135937365-135947149	no	no	ENSG00000170835	CEL	ENST00000303626; ENST00000351304; ENST00000372080	CEL-001; CEL-201; CEL-202
RLOC_00040342	-1.7059292576979	2.1240600876170097	40.2170609375085	2.27254894844318e-10	1.0240548004843101e-08	chr6:28346598-28367544	no	no	ENSG00000158691; NM_001163391; NR_028077	ZSCAN12	ENST00000361028; NM_001163391; NR_028077	ZSCAN12-001
RLOC_00011063	-2.55356906788596	4.822200476238059	40.1346025259377	2.3705259008257003e-10	1.0663178345410301e-08	chr15:40886218-40956217	no	no	ENSG00000137812	CASC5	ENST00000260369; ENST00000346991; ENST00000399668; ENST00000526913; ENST00000527044; ENST00000528967; ENST00000528975; ENST00000531626; ENST00000532056; ENST00000532347; ENST00000532406; ENST00000533001; ENST00000534204	CASC5-001; CASC5-002; CASC5-003; CASC5-004; CASC5-005; CASC5-006; CASC5-007; CASC5-008; CASC5-009; CASC5-010; CASC5-012; CASC5-013; CASC5-201
RLOC_00049694	2.2521508551753	0.251724601115143	40.1022453915324	2.41011796040745e-10	1.08221522525527e-08	chr14:75408533-75422300	no	no	ENSG00000119630; NM_001207012; NM_002632	PGF	ENST00000238607; ENST00000405431; ENST00000555077; ENST00000555234; ENST00000555253; ENST00000555567; ENST00000556939; ENST00000557748; NM_001207012; NM_002632	PGF-001; PGF-002; PGF-004; PGF-005; PGF-006; PGF-007; PGF-008; PGF-009
RLOC_00017048	-1.4609957494097299	4.18642506866126	40.089104723358396	2.42638521854875e-10	1.08760154338471e-08	chr19:41892276-41903233	no	no	NM_020158		NM_020158
RLOC_00034828	-1.4502723575811598	3.0082984724352206	40.0476690748693	2.4784029947031803e-10	1.1089655579111299e-08	chr12:498439-551551	no	no	ENSG00000120647; NM_001130146; NM_001130147; NM_001130148; NM_032358	CCDC77	ENST00000239830; ENST00000412006; ENST00000535052; ENST00000535959; ENST00000537286; ENST00000537453; ENST00000538160; ENST00000540118; ENST00000540180; ENST00000540344; NM_001130146; NM_001130147; NM_001130148; NM_032358	CCDC77-001; CCDC77-003; CCDC77-004; CCDC77-005; CCDC77-006; CCDC77-007; CCDC77-008; CCDC77-009; CCDC77-010; CCDC77-011
RLOC_00035107	1.49769557928772	3.78098601110243	40.022961314419796	2.5099506067546e-10	1.12111127101705e-08	chr12:9392599-9395645	no	no	NR_036466		NR_036466
RLOC_00055813	1.2920167800155	5.44827402412461	39.9601148678213	2.59201851727668e-10	1.15574065586452e-08	chr11:77899858-77924857	no	no	ENSG00000118369; NM_020798	USP35	ENST00000526425; ENST00000528910; ENST00000530267; ENST00000530521; ENST00000530535; ENST00000530546; NM_020798	USP35-002; USP35-004; USP35-005; USP35-006; USP35-007; USP35-008
RLOC_00015156	-1.0897238653208001	7.49560251252828	39.8784329675948	2.70271049355364e-10	1.20298967073209e-08	chr5:145492589-145562083	no	no	ENSG00000133706; NM_020117	LARS	ENST00000274562; ENST00000360930; ENST00000503654; ENST00000504323; ENST00000505223; ENST00000506231; ENST00000506436; ENST00000507095; ENST00000508667; ENST00000508709; ENST00000510191; ENST00000511505; ENST00000512412; ENST00000514104; ENST00000539715; ENST00000540713; ENST00000545646; NM_020117	LARS-002; LARS-003; LARS-004; LARS-005; LARS-006; LARS-007; LARS-008; LARS-010; LARS-011; LARS-012; LARS-013; LARS-015; LARS-201; LARS-202; LARS-203; LARS-204; LARS-205
RLOC_00041966	-1.07240164354736	4.666242352785719	39.871490133022704	2.71233457058097e-10	1.20516646015692e-08	chr6:126102307-126249809	no	no	ENSG00000111912; NM_001122842; NM_001199619; NM_001199620; NM_001199621; NM_001199622; NM_181782	NCOA7	ENST00000368353; ENST00000419660; ENST00000428318; ENST00000433571; ENST00000444128; ENST00000448104; ENST00000453302; ENST00000487635; NM_001122842; NM_001199619; NM_001199620; NM_001199621; NM_001199622; NM_181782	NCOA7-003; NCOA7-004; NCOA7-006; NCOA7-008; NCOA7-009; NCOA7-010; NCOA7-011; NCOA7-202
RLOC_00013000	-2.86948885898363	4.78283625241301	39.77540629096929	2.84910210946781e-10	1.26373065691726e-08	chr5:892758-919472	no	no	ENSG00000071539; NM_001166260	TRIP13	ENST00000166345; ENST00000354240; ENST00000508430; ENST00000508456; ENST00000509210; ENST00000510412; ENST00000513435; NM_001166260	TRIP13-001; TRIP13-003; TRIP13-004; TRIP13-005; TRIP13-006; TRIP13-007; TRIP13-201
RLOC_00003664	3.84679132015282	-1.34411124297941	39.677099702766	2.9961821222893296e-10	1.32665733623455e-08	chr10:48381487-48390877	no	no	ENSG00000107618	RBP3	ENST00000224600	RBP3-001
RLOC_00006912	1.1138258265721699	3.60361106905088	39.6718523570525	3.0042431658655e-10	1.32791720491208e-08	chr2:27193480-27249214	no	no	ENSG00000084764; NM_012326	MAPRE3	ENST00000233121; ENST00000402218; ENST00000405074; ENST00000458529; ENST00000474367; ENST00000475633; ENST00000481222; ENST00000491354; ENST00000494788; NM_012326	MAPRE3-001; MAPRE3-002; MAPRE3-003; MAPRE3-004; MAPRE3-005; MAPRE3-006; MAPRE3-007; MAPRE3-008; MAPRE3-009
RLOC_00016592	-1.3994441051378	3.1581008423782997	39.6181808914816	3.08795116372699e-10	1.36255176132563e-08	chr19:21106059-21133106	no	no	ENSG00000105750; NM_001256171; NM_001256172; NM_001256173; NR_045830	ZNF85	ENST00000328178; ENST00000345030; ENST00000421385; NM_001256171; NM_001256172; NM_001256173; NR_045830	ZNF85-202; ZNF85-203; ZNF85-204
RLOC_00035098	1.2186890202139098	3.5385021185897796	39.5822465828635	3.1452966959626496e-10	1.3854542193634799e-08	chr12:9220260-9268825	no	no	ENSG00000175899; NM_000014	A2M	ENST00000318602; ENST00000404455; ENST00000462568; ENST00000467091; ENST00000472360; ENST00000495442; ENST00000495709; ENST00000497324; ENST00000539638; ENST00000540099; ENST00000542567; ENST00000543436; ENST00000545828; ENST00000546069; NM_000014	A2M-001; A2M-002; A2M-003; A2M-004; A2M-005; A2M-006; A2M-007; A2M-008; A2M-009; A2M-010; A2M-011; A2M-012; A2M-013; A2M-201
RLOC_00034780	1.2673768189017098	10.005248568733	39.5639647987815	3.17487950760864e-10	1.3960696418603799e-08	chr22:50713408-50746032	no	no	ENSG00000196576	PLXNB2	ENST00000359337; ENST00000399964; ENST00000399991; ENST00000411680; ENST00000414275; ENST00000425954; ENST00000427829; ENST00000434732; ENST00000449103; ENST00000463165; ENST00000479701; ENST00000479818; ENST00000492578; ENST00000496720	PLXNB2-001; PLXNB2-003; PLXNB2-004; PLXNB2-005; PLXNB2-006; PLXNB2-007; PLXNB2-008; PLXNB2-009; PLXNB2-010; PLXNB2-011; PLXNB2-201; PLXNB2-202; PLXNB2-203; PLXNB2-204
RLOC_00003501	1.4339790883282801	2.0365014624662803	39.5024209991326	3.2765295809105497e-10	1.43747901977656e-08	chr10:38645305-38667035	no	no	ENSG00000099251	HSD17B7P2	ENST00000277668; ENST00000356314; ENST00000374560; ENST00000471365; ENST00000494540	HSD17B7P2-001; HSD17B7P2-002; HSD17B7P2-201; HSD17B7P2-202; HSD17B7P2-203
RLOC_00033815	2.07021265505813	1.3286389066143	39.5001495792086	3.2803429320117003e-10	1.43747901977656e-08	chr22:20287283-20300739	no	no	ENSG00000161132	XXbac-B444P24.10	ENST00000438948	XXbac-B444P24.10-001
RLOC_00045737	-2.66984191421113	-0.47052289517673795	39.421151966337	3.41576835092813e-10	1.49425192808643e-08	chr4:262771-263320	no	no	ENSG00000251188	RP11-478C6.6	ENST00000511111	RP11-478C6.6-001
RLOC_00055903	1.7590512263009501	1.45485656155851	39.363759090138295	3.51765427370711e-10	1.53618315280588e-08	chr11:85566144-85630551	no	no	ENSG00000150676	CCDC83	ENST00000280245; ENST00000342404; ENST00000376067; ENST00000529676	CCDC83-001; CCDC83-002; CCDC83-004; CCDC83-201
RLOC_00052924	1.5353260885783797	7.2136654709034405	39.283037173882605	3.66612458987517e-10	1.59827965853119e-08	chr8:144939497-144952632	no	no	ENSG00000227184	EPPK1	ENST00000525985	EPPK1-001
RLOC_00037643	1.29694719494077	5.57414698584632	39.01017975803379	4.21601399832019e-10	1.83486694696123e-08	chr17:1477666-1532130	no	no	ENSG00000167703	SLC43A2	ENST00000301335; ENST00000382147; ENST00000412517	SLC43A2-001; SLC43A2-201; SLC43A2-202
RLOC_00019006	1.68333383466889	1.43430584712892	38.9672418218981	4.30977011321943e-10	1.87247008673322e-08	chr9:75766673-75785309	no	no	ENSG00000135046	ANXA1	ENST00000257497; ENST00000376911; ENST00000415424; ENST00000456643; ENST00000468639; ENST00000489109; ENST00000491192; ENST00000495713	ANXA1-001; ANXA1-002; ANXA1-003; ANXA1-004; ANXA1-005; ANXA1-006; ANXA1-007; ANXA1-008
RLOC_00047326	-1.08156923157913	4.03616647350958	38.9488525984216	4.35055920295118e-10	1.88697167473828e-08	chr4:113206665-113363776	no	no	ENSG00000073331; NM_001102406; NM_001253884; NM_025144	ALPK1	ENST00000309610; ENST00000426472; ENST00000502366; ENST00000504488; ENST00000504745; ENST00000505127; ENST00000505176; ENST00000505912; ENST00000508589; ENST00000509209; ENST00000509688; ENST00000512847; ENST00000514594; ENST00000515106; ENST00000515330; NM_001102406; NM_001253884; NM_025144	ALPK1-002; ALPK1-003; ALPK1-005; ALPK1-006; ALPK1-007; ALPK1-009; ALPK1-010; ALPK1-011; ALPK1-012; ALPK1-013; ALPK1-014; ALPK1-015; ALPK1-016; ALPK1-017; ALPK1-201
RLOC_00038511	-2.6925219230987696	-0.6263547508636821	38.8845015574423	4.4963628697386196e-10	1.94689453509431e-08	chr17:34245070-34257731	no	no	ENSG00000187456; NM_001034836; NM_001163122; NM_001163124; NM_001163125; NM_145654; NR_027996; NR_027998; NR_027999; NR_028000	RDM1	ENST00000293273; ENST00000394529; ENST00000419453; ENST00000425909; ENST00000430160; ENST00000431884; ENST00000436836; NM_001034836; NM_001163122; NM_001163124; NM_001163125; NM_145654; NR_027996; NR_027998; NR_027999; NR_028000	RDM1-001; RDM1-002; RDM1-005; RDM1-201; RDM1-202; RDM1-203; RDM1-204
RLOC_00003913	-1.6487806251410702	3.38581116007462	38.864065352846	4.54368210347943e-10	1.96404323182659e-08	chr10:70173821-70231878	no	no	ENSG00000138346; NM_001080449	DNA2	ENST00000358410; ENST00000399179; ENST00000399180; ENST00000440722; ENST00000478029; ENST00000549829; ENST00000550357; ENST00000550545; ENST00000551118; NM_001080449	DNA2-001; DNA2-002; DNA2-003; DNA2-005; DNA2-006; DNA2-007; DNA2-008; DNA2-201; DNA2-202
RLOC_00041590	-1.25059075087549	4.86978138824766	38.7931470760461	4.711791349180949e-10	2.03325775847707e-08	chr6:97590037-97731086	no	no	ENSG00000146263	MMS22L	ENST00000275053; ENST00000369251; ENST00000482634; ENST00000496119; ENST00000506256; ENST00000508820; ENST00000508976; ENST00000509383; ENST00000510018; ENST00000511335; ENST00000514790	MMS22L-001; MMS22L-002; MMS22L-003; MMS22L-005; MMS22L-006; MMS22L-007; MMS22L-008; MMS22L-009; MMS22L-010; MMS22L-011; MMS22L-012
RLOC_00021058	1.93853420884705	1.7201893619467399	38.7626305152908	4.78603279974447e-10	2.06180025518603e-08	chr16:31000577-31021717	no	no	NM_052874		NM_052874
RLOC_00003292	-1.70082416273006	4.66510302625888	38.7398061121664	4.84232512097412e-10	2.08252698614867e-08	chr10:27443753-27475647	no	no	ENSG00000120539; NM_001172303; NM_001172304	MASTL	ENST00000375946; ENST00000477034; NM_001172303; NM_001172304	MASTL-002; MASTL-003
RLOC_00026291	-0.9565364392615859	7.22285652450309	38.625418549771396	5.13458607882919e-10	2.20449513603695e-08	chr7:44866390-44887570	no	no	ENSG00000105968; NM_012412; NM_138635; NM_201436; NM_201516; NM_201517	H2AFV	ENST00000222690; ENST00000437072; ENST00000446531; ENST00000521529; NM_012412; NM_138635; NM_201436; NM_201516; NM_201517	H2AFV-001; H2AFV-005; H2AFV-006; H2AFV-008
RLOC_00029351	0.950658622329496	5.71084182470026	38.57874453183621	5.25885278203592e-10	2.2540470005157302e-08	chr1:31342313-31381433	no	no	ENSG00000162512; NM_014654	SDC3	ENST00000336798; ENST00000339394; ENST00000471567; ENST00000487984; NM_014654	SDC3-001; SDC3-002; SDC3-003; SDC3-004
RLOC_00005035	2.33464397905523	2.42263115357785	38.4754472229794	5.5446870133159e-10	2.37256691359702e-08	chr10:128933690-128994422	no	no	ENSG00000188916; NM_001039762	FAM196A	ENST00000424811; NM_001039762	FAM196A-002
RLOC_00004095	1.64549658205268	2.98563330664796	38.3977369419827	5.76992673471404e-10	2.4648042729164303e-08	chr10:75668935-75677252	no	no	ENSG00000122861; NM_001145031; NM_002658	PLAU	ENST00000372762; ENST00000474995; ENST00000481390; ENST00000494287; ENST00000496777; ENST00000496926; NM_001145031; NM_002658	PLAU-003; PLAU-004; PLAU-005; PLAU-006; PLAU-007; PLAU-201
RLOC_00045420	2.23994797340765	0.428207283934418	38.3471946793761	5.92131492407131e-10	2.525237486882e-08	chr3:184089723-184095932	no	no	ENSG00000090534; NM_001177597; NM_001177598	THPO	ENST00000204615; ENST00000353488; ENST00000421442; ENST00000477594; NM_001177597; NM_001177598	THPO-001; THPO-003; THPO-004; THPO-201
RLOC_00028953	2.37736630622223	-0.223672619495689	38.3147244286358	6.02066398823708e-10	2.56331279499191e-08	chr1:17634690-17690248	no	no	ENSG00000159339; NM_012387	PADI4	ENST00000358829; ENST00000375448; ENST00000375453; ENST00000467001; ENST00000468945; ENST00000487048; NM_012387	PADI4-001; PADI4-002; PADI4-003; PADI4-004; PADI4-005; PADI4-201
RLOC_00049528	-2.23781365954261	0.18052488465124697	38.2564839689562	6.20306194336157e-10	2.63656021833031e-08	chr14:68168603-68200563	no	no	ENSG00000139988	RDH12	ENST00000267502; ENST00000547463; ENST00000551171; ENST00000552873	RDH12-001; RDH12-002; RDH12-003; RDH12-201
RLOC_00019633	-1.6853770773829901	3.86820073674812	38.1324953020004	6.610008132756801e-10	2.80484678433313e-08	chr9:111704851-111775722	no	no	ENSG00000119326	CTNNAL1	ENST00000325551; ENST00000325580; ENST00000374593; ENST00000374594; ENST00000374595; ENST00000488130	CTNNAL1-001; CTNNAL1-002; CTNNAL1-003; CTNNAL1-004; CTNNAL1-005; CTNNAL1-201
RLOC_00053152	2.66983716927896	-0.7281471222505022	38.024570396055395	6.98593110194158e-10	2.95943104584747e-08	chr21:23381263-23470778	yes	yes	ENSG00000233215	AP000472.2	ENST00000416327; ENST00000419467; ENST00000420255	AP000472.2-001; AP000472.2-002; AP000472.2-003
RLOC_00016575	-1.32705627139662	2.34073847747648	37.9982645917307	7.08075842412362e-10	2.99461975877388e-08	chr19:20011722-20046860	no	no	ENSG00000184635	ZNF93	ENST00000343769; ENST00000427325; ENST00000430434	ZNF93-201; ZNF93-202; ZNF93-203
RLOC_00056673	-1.7758591237460601	1.81954790778047	37.993929732766794	7.096507967508169e-10	2.9963033640590096e-08	chr11:124824017-124910859	no	no	ENSG00000149548	CCDC15	ENST00000344762; ENST00000524471; ENST00000529051; ENST00000530061; ENST00000531167	CCDC15-001; CCDC15-002; CCDC15-003; CCDC15-004; CCDC15-005
RLOC_00005843	-1.54257978557227	4.30877087306606	37.851890394372795	7.632438943671209e-10	3.21684470311431e-08	chr20:35624752-35724331	no	no	ENSG00000080839; NM_002895; NM_183404	RBL1	ENST00000373664; ENST00000525052; ENST00000527999; NM_002895; NM_183404	RBL1-001; RBL1-003; RBL1-004
RLOC_00003821	2.4024573892067798	0.0249856124168885	37.8489088685166	7.6441125113282e-10	3.21684470311431e-08	chr10:61005889-61122939	no	no	ENSG00000148541; NM_001001971; NM_001143773; NM_001166698; NM_198215	FAM13C	ENST00000277705; ENST00000422313; ENST00000435852; ENST00000442566; ENST00000468696; ENST00000470220; ENST00000477101; ENST00000489341; ENST00000503444; ENST00000504410; ENST00000507568; ENST00000507862; ENST00000510215; ENST00000512919; ENST00000513377; NM_001001971; NM_001143773; NM_001166698; NM_198215	FAM13C-003; FAM13C-004; FAM13C-005; FAM13C-007; FAM13C-008; FAM13C-009; FAM13C-011; FAM13C-012; FAM13C-013; FAM13C-014; FAM13C-015; FAM13C-016; FAM13C-017; FAM13C-018; FAM13C-019
RLOC_00052621	-2.03204261411497	7.1148197551914	37.824987287294604	7.73842207800698e-10	3.25115884663462e-08	chr8:124332090-124428590	no	no	ENSG00000156802	ATAD2	ENST00000287394; ENST00000517666; ENST00000519124; ENST00000521496; ENST00000521903; ENST00000530065; ENST00000534257; ENST00000550993	ATAD2-001; ATAD2-002; ATAD2-003; ATAD2-004; ATAD2-005; ATAD2-006; ATAD2-007; ATAD2-008
RLOC_00016041	-1.15851871721727	6.8368073425539	37.7910478084665	7.87422905533178e-10	3.3027655971787e-08	chr19:5691845-5720463	no	no	ENSG00000196365	LONP1	ENST00000358403; ENST00000360614; ENST00000540670	LONP1-201; LONP1-202; LONP1-203
RLOC_00027039	-2.40813537743255	-0.427526106516821	37.78382098452921	7.90345354691794e-10	3.3095711727718905e-08	chr7:86780739-86781736	yes	yes	ENSG00000224046	AC005076.5	ENST00000433446; ENST00000446309	AC005076.5-001; AC005076.5-002
RLOC_00042018	1.3832707200365502	3.8038700601493503	37.7740558908939	7.94311510853506e-10	3.32071774488182e-08	chr6:129897277-130031281	no	no	ENSG00000146376; NM_033515	ARHGAP18	ENST00000368149; ENST00000463225; ENST00000483367; NM_033515	ARHGAP18-001; ARHGAP18-002; ARHGAP18-003
RLOC_00034448	-1.1922937509982299	5.0929701983290805	37.625007157069795	8.573821401195829e-10	3.5751534155668395e-08	chr22:37956454-37964825	no	no	ENSG00000128283	CDC42EP1	ENST00000249014; ENST00000415670; ENST00000430687; ENST00000434728	CDC42EP1-001; CDC42EP1-002; CDC42EP1-003; CDC42EP1-004
RLOC_00019947	1.1865157373476298	3.6159713283122796	37.6236459791443	8.5798065079e-10	3.5751534155668395e-08	chr9:130186653-130207474	no	no	ENSG00000196152; NM_007135	ZNF79	ENST00000543471; NM_007135	ZNF79-201
RLOC_00055290	1.21334939710291	4.09520568180388	37.560373901062	8.862680007342819e-10	3.68699073508085e-08	chr11:64685025-64701314	no	no	ENSG00000068971; NM_006244	PPP2R5B	ENST00000359279; ENST00000413292; ENST00000526559; ENST00000527441; ENST00000528530; ENST00000532850; NM_006244	PPP2R5B-002; PPP2R5B-004; PPP2R5B-005; PPP2R5B-006; PPP2R5B-007; PPP2R5B-201
RLOC_00038403	-2.3371259153127597	4.01277899775283	37.480887844282606	9.231313376771601e-10	3.83408219531166e-08	chr17:29158988-29221929	no	no	ENSG00000176208	ATAD5	ENST00000321990	ATAD5-001
RLOC_00014548	-1.23415649014889	2.42287202991745	37.451776407367504	9.37013161100837e-10	3.8853998504279e-08	chr5:110998318-111333161	no	no	ENSG00000134986; NM_001142474; NM_001142475; NM_001142476; NM_001142477; NM_001142479; NM_001142480; NM_001142481; NM_001142482	C5orf13	ENST00000257435; ENST00000379671; ENST00000446294; ENST00000447165; ENST00000450761; ENST00000453526; ENST00000503429; ENST00000505864; ENST00000507032; ENST00000507742; ENST00000508161; ENST00000508870; ENST00000509025; ENST00000509979; ENST00000513100; ENST00000513684; ENST00000514515; ENST00000515855; NM_001142474; NM_001142475; NM_001142476; NM_001142477; NM_001142479; NM_001142480; NM_001142…	C5orf13-001; C5orf13-002; C5orf13-003; C5orf13-005; C5orf13-006; C5orf13-007; C5orf13-009; C5orf13-011; C5orf13-012; C5orf13-013; C5orf13-016; C5orf13-017; C5orf13-018; C5orf13-019; C5orf13-020; C5orf13-021; C5orf13-023; C5orf13-201
RLOC_00030950	3.0864814857250398	-1.04843748414609	37.353606204645	9.85385059091359e-10	4.07933391942537e-08	chr1:113362792-113392401	yes	no	ENSG00000215866; XLOC_000966	RP11-426L16.8; linc-PPM1J	ENST00000401018; ENST00000433505; ENST00000449572; TCONS_00001631	RP11-426L16.8-001; RP11-426L16.8-002; RP11-426L16.8-003
RLOC_00031745	-0.977366699629595	5.13378268520523	37.287831452005	1.01918561383152e-09	4.21241326755688e-08	chr1:156707094-156711382	no	no	ENSG00000143314; NM_024540; NM_145729	MRPL24	ENST00000412846; ENST00000420938; ENST00000434558; ENST00000478899; NM_024540; NM_145729	MRPL24-003; MRPL24-004; MRPL24-005; MRPL24-006
RLOC_00025625	-1.4120401789626298	3.9637155826820805	37.1882720650147	1.07256897956842e-09	4.42586810693874e-08	chr7:2281857-2290781	no	no	ENSG00000106268; NM_198948	NUDT1	ENST00000339737; ENST00000343985; ENST00000356714; ENST00000397046; ENST00000397048; ENST00000397049; ENST00000454650; ENST00000471348; ENST00000487426; NM_198948	NUDT1-001; NUDT1-002; NUDT1-003; NUDT1-004; NUDT1-005; NUDT1-006; NUDT1-007; NUDT1-008; NUDT1-201
RLOC_00019744	1.87460927945947	0.631666411410576	37.040887629641105	1.15677915539259e-09	4.7656306304685e-08	chr9:117546915-117568292	no	no	ENSG00000181634; NM_001204344; NM_005118	TNFSF15	ENST00000374044; NM_001204344; NM_005118	TNFSF15-002
RLOC_00031397	-2.1663409906452302	0.152468358184462	37.008324183177706	1.1762600660225698e-09	4.8380583652559805e-08	chr1:149858525-149858912	no	no	ENSG00000184260	HIST2H2AC	ENST00000331380	HIST2H2AC-001
RLOC_00037353	-2.1825750481332498	6.456090919785581	36.9258431298041	1.22708641993292e-09	5.0389710083052e-08	chr12:123011793-123110773	no	no	ENSG00000184445; NM_014708	KNTC1	ENST00000333479; ENST00000377192; ENST00000423927; ENST00000436959; ENST00000450485; ENST00000534995; ENST00000535186; ENST00000535410; ENST00000536625; ENST00000539013; ENST00000541427; ENST00000541466; ENST00000545065; ENST00000546125; NM_014708	KNTC1-001; KNTC1-002; KNTC1-003; KNTC1-004; KNTC1-005; KNTC1-006; KNTC1-007; KNTC1-008; KNTC1-009; KNTC1-010; KNTC1-011; KNTC1-012; KNTC1-013; KNTC1-016
RLOC_00034637	-1.28400604496364	2.4741108418214903	36.9094873276836	1.2374234774184198e-09	5.07323699437569e-08	chr22:43414609-43485425	no	no	ENSG00000100271; NM_012263; NR_027779	TTLL1	ENST00000331018; ENST00000440761; ENST00000495814; NM_012263; NR_027779	TTLL1-002; TTLL1-004; TTLL1-201
RLOC_00054476	-1.1400256780971298	5.43696575266564	36.8806039386361	1.25589151768952e-09	5.14067492610533e-08	chr11:31833939-32127078	no	no	ENSG00000049449	RCN1	ENST00000054950; ENST00000400416; ENST00000506388; ENST00000527337; ENST00000527835; ENST00000528630; ENST00000530146; ENST00000530348; ENST00000531345; ENST00000532474; ENST00000532721; ENST00000532942; ENST00000533898	RCN1-001; RCN1-002; RCN1-003; RCN1-004; RCN1-005; RCN1-006; RCN1-007; RCN1-008; RCN1-009; RCN1-010; RCN1-011; RCN1-012; RCN1-013
RLOC_00044659	-2.7658657646646296	0.227019618335826	36.8494229523899	1.27613855133515e-09	5.2151665356329104e-08	chr3:133651540-133771028	no	no	ENSG00000174640	SLCO2A1	ENST00000310926; ENST00000462770; ENST00000464676; ENST00000477061; ENST00000478651; ENST00000478662; ENST00000481359; ENST00000493729	SLCO2A1-001; SLCO2A1-002; SLCO2A1-003; SLCO2A1-004; SLCO2A1-005; SLCO2A1-006; SLCO2A1-007; SLCO2A1-008
RLOC_00003695	4.01025954151289	-1.56865471453176	36.719493482319606	1.36408587519952e-09	5.5656452536185703e-08	chr10:49892921-50190894	no	no	ENSG00000128815; NM_020945	WDFY4	ENST00000312002; ENST00000325239; ENST00000360890; ENST00000374161; ENST00000413659; ENST00000426033; ENST00000454161; ENST00000465910; ENST00000490507; ENST00000544136; NM_020945	WDFY4-001; WDFY4-003; WDFY4-005; WDFY4-006; WDFY4-007; WDFY4-008; WDFY4-201; WDFY4-202; WDFY4-203; WDFY4-204
RLOC_00053323	-1.7147650161753898	3.18908277665762	36.70520866282379	1.37411802376839e-09	5.59760718162291e-08	chr21:33640530-33651325	no	no	ENSG00000159055	MIS18A	ENST00000290130; ENST00000486363	MIS18A-001; MIS18A-002
RLOC_00007866	1.14028717785286	5.7740941392072305	36.583697261309204	1.4624975574213901e-09	5.94811306900138e-08	chr2:85569078-85581654	no	no	ENSG00000042445; NM_017750	RETSAT	ENST00000263854; ENST00000429806; ENST00000438611; ENST00000449375; ENST00000457495; ENST00000475624; ENST00000482694; ENST00000490291; NM_017750	RETSAT-002; RETSAT-003; RETSAT-004; RETSAT-005; RETSAT-006; RETSAT-008; RETSAT-201; RETSAT-202
RLOC_00018511	-1.0624478179321402	4.46530986558305	36.5048557500984	1.52286408963023e-09	6.18375115183183e-08	chr9:37120469-37357081	no	no	ENSG00000147905; NM_032226	ZCCHC7	ENST00000322831; ENST00000336755; ENST00000461038; ENST00000463625; ENST00000470185; ENST00000481507; ENST00000488607; ENST00000496099; ENST00000497924; ENST00000534928; NM_032226	ZCCHC7-001; ZCCHC7-002; ZCCHC7-003; ZCCHC7-004; ZCCHC7-005; ZCCHC7-006; ZCCHC7-007; ZCCHC7-008; ZCCHC7-009; ZCCHC7-201
RLOC_00052541	-1.26838153514924	3.24452892820058	36.4950155307352	1.5305715081169599e-09	6.20515136889454e-08	chr8:118532952-118552241	no	no	ENSG00000164758	MED30	ENST00000297347; ENST00000519391; ENST00000519879; ENST00000522839	MED30-001; MED30-002; MED30-003; MED30-004
RLOC_00029208	1.01963249815086	5.8590972135290995	36.4817475241743	1.54102563843621e-09	6.23760139182605e-08	chr1:26856249-26900932	no	no	ENSG00000117676; NM_001006665; NM_002953	RPS6KA1	ENST00000366866; ENST00000374162; ENST00000374163; ENST00000374164; ENST00000374166; ENST00000438977; ENST00000474934; ENST00000488985; ENST00000524436; ENST00000525525; ENST00000525582; ENST00000526040; ENST00000526792; ENST00000527264; ENST00000530003; ENST00000530305; ENST00000530607; ENST00000531113; NM_001006665; NM_002953	RPS6KA1-002; RPS6KA1-003; RPS6KA1-004; RPS6KA1-005; RPS6KA1-006; RPS6KA1-009; RPS6KA1-010; RPS6KA1-011; RPS6KA1-012; RPS6KA1-013; RPS6KA1-014; RPS6KA1-016; RPS6KA1-017; RPS6KA1-018; RPS6KA1-019; RPS6KA1-020; RPS6KA1-201; RPS6KA1-202
RLOC_00020166	2.06234172472263	4.0210262411771	36.4719120464691	1.5488213272879698e-09	6.259204919484401e-08	chr9:136336216-136344197	no	no	ENSG00000160326; NM_001145099; NM_017585	SLC2A6	ENST00000414172; ENST00000432868; ENST00000485978; NM_001145099; NM_017585	SLC2A6-003; SLC2A6-004; SLC2A6-006
RLOC_00005702	1.0727795073189301	4.43170508712007	36.4489056720763	1.5672109502476598e-09	6.32348507025443e-08	chr20:31030862-31172876	no	no	ENSG00000197183; NM_001256798; NM_080616	C20orf112	ENST00000201961; ENST00000326071; ENST00000375673; ENST00000375677; ENST00000375678; ENST00000397984; ENST00000419612; ENST00000470428; ENST00000475781; ENST00000485364; NM_001256798; NM_080616	C20orf112-002; C20orf112-003; C20orf112-004; C20orf112-005; C20orf112-006; C20orf112-007; C20orf112-008; C20orf112-009; C20orf112-201; C20orf112-202
RLOC_00023570	2.5006248101997004	-0.44407798482688204	36.335359840873	1.66122395774337e-09	6.692209171542129e-08	chrX:27478328-27481458	no	no	NR_002784		NR_002784
RLOC_00009207	1.48631158116146	3.9727870921195296	36.2463344435459	1.7388676207373601e-09	6.99392885054868e-08	chr2:160956177-161128391	no	no	ENSG00000115221	ITGB6	ENST00000283249; ENST00000409583; ENST00000409872; ENST00000409967; ENST00000428609; ENST00000459712; ENST00000475438; ENST00000477514; ENST00000485635; ENST00000498478	ITGB6-001; ITGB6-002; ITGB6-003; ITGB6-004; ITGB6-005; ITGB6-006; ITGB6-007; ITGB6-008; ITGB6-009; ITGB6-010
RLOC_00025272	2.78190638147835	-0.797379545904199	36.2396400688084	1.74485095988388e-09	7.00692514805102e-08	chrX:140991642-140996617	no	no	ENSG00000155495; NM_005462	MAGEC1	ENST00000370510; ENST00000370511; ENST00000406005; NM_005462	MAGEC1-002; MAGEC1-201; MAGEC1-202
RLOC_00046319	-1.09363745322022	3.23049495498695	36.2240203794801	1.7588919107779197e-09	7.05218709423713e-08	chr4:39460620-39478733	no	no	ENSG00000121897; NM_194451	LIAS	ENST00000261434; ENST00000340169; ENST00000381846; ENST00000424936; ENST00000509519; ENST00000513731; ENST00000515061; NM_194451	LIAS-001; LIAS-002; LIAS-003; LIAS-004; LIAS-006; LIAS-007; LIAS-008
RLOC_00055900	1.7132971396901202	2.74610423332737	36.211454592335	1.7702697054797002e-09	7.0866457077851e-08	chr11:85394893-85397173	no	no	ENSG00000179071	CCDC89	ENST00000316398	CCDC89-001
RLOC_00053633	3.08465954488237	-0.896488874243062	36.170138983127295	1.80820134814654e-09	7.227128151304701e-08	chr21:45917775-46131429	no	no	ENSG00000175894	TSPEAR	ENST00000323084; ENST00000341581; ENST00000397916; ENST00000397918	TSPEAR-001; TSPEAR-002; TSPEAR-201; TSPEAR-202
RLOC_00007741	2.04847391127276	4.38833191311687	36.0297321897732	1.9432959167560397e-09	7.754908156835231e-08	chr2:75145004-75169797	yes	no	ENSG00000204792; ENSG00000230836; XLOC_001537	AC104135.3; AC104135.4; linc-POLE4	ENST00000377469; ENST00000418204; ENST00000435984; ENST00000453951; TCONS_00003738; TCONS_00004823; TCONS_00004824; TCONS_00004825; TCONS_00004826	AC104135.3-001; AC104135.3-002; AC104135.3-003; AC104135.4-001
RLOC_00025583	1.4027946213150901	3.54056239015444	35.9434465439998	2.0312842951655605e-09	8.09334869403993e-08	chr7:560028-564740	yes	no	ENSG00000223855; XLOC_005958	AC147651.3; linc-HEATR2-2	ENST00000452622; TCONS_00013290; TCONS_00013291; TCONS_00013292; TCONS_00013293; TCONS_00013294; TCONS_00013295; TCONS_00013296; TCONS_00014044	AC147651.3-001
RLOC_00014695	-0.959102471332521	4.72147119150388	35.9069885277804	2.0696504159458604e-09	8.2333280609346e-08	chr5:122179134-122365045	no	no	ENSG00000064652	SNX24	ENST00000261369; ENST00000395451; ENST00000502387; ENST00000503149; ENST00000506996; ENST00000507364; ENST00000510914; ENST00000511211; ENST00000511545; ENST00000513613; ENST00000513881; ENST00000515729	SNX24-001; SNX24-002; SNX24-003; SNX24-004; SNX24-006; SNX24-007; SNX24-008; SNX24-009; SNX24-010; SNX24-011; SNX24-012; SNX24-013
RLOC_00020079	-1.2508934389115902	8.085694098638259	35.90303028424071	2.07385924610832e-09	8.237200687350691e-08	chr9:133320094-133376406	no	no	ENSG00000130707; NM_000050; NM_054012	ASS1	ENST00000372386; ENST00000372393; ENST00000372394; ENST00000422569; ENST00000443588; ENST00000467695; ENST00000470849; ENST00000492400; ENST00000493984; NM_000050; NM_054012	ASS1-001; ASS1-003; ASS1-004; ASS1-005; ASS1-006; ASS1-007; ASS1-008; ASS1-009; ASS1-010
RLOC_00056690	-2.74394023182855	-0.6253440307386869	35.8962908740437	2.0810450400087803e-09	8.252867090128259e-08	chr11:125541417-125550675	no	no	ENSG00000134940; NM_020069; NM_020107; NM_020108	ACRV1	ENST00000257382; ENST00000345274; ENST00000348856; ENST00000353070; ENST00000425431; ENST00000426183; ENST00000433875; ENST00000445562; ENST00000453509; ENST00000533904; NM_020069; NM_020107; NM_020108	ACRV1-001; ACRV1-201; ACRV1-202; ACRV1-203; ACRV1-204; ACRV1-205; ACRV1-206; ACRV1-207; ACRV1-208; ACRV1-209
RLOC_00027140	-1.54116330734817	1.4733502517145902	35.8699019781889	2.1094225494230497e-09	8.35239472913078e-08	chr7:94285637-94298949	no	no	ENSG00000242265; NM_001172438	PEG10	ENST00000465184; ENST00000482108; ENST00000493935; NM_001172438	PEG10-001; PEG10-003; PEG10-004
RLOC_00016789	1.2349646464930701	6.7349256343807395	35.8165491791988	2.1679850774457896e-09	8.57094721611333e-08	chr19:35606732-35614359	no	no	ENSG00000089356; NM_001136007; NM_001136009; NM_001136011; NM_001136012; NM_005971; NM_021910	FXYD3	ENST00000344013; ENST00000346446; ENST00000406242; ENST00000435734; ENST00000454903; NM_001136007; NM_001136009; NM_001136011; NM_001136012; NM_005971; NM_021910	FXYD3-201; FXYD3-202; FXYD3-203; FXYD3-205; FXYD3-206
RLOC_00019150	-1.17753077772172	4.05364569470703	35.778357331561395	2.21090346971174e-09	8.72707013005594e-08	chr9:86595626-86617777	no	no	ENSG00000178966; NM_024945	RMI1	ENST00000445877; NM_024945	RMI1-001
RLOC_00019298	-1.15716200279148	8.25853159112641	35.7322427272739	2.26386051781816e-09	8.922273805518631e-08	chr9:94972489-95055998	no	no	ENSG00000196305	IARS	ENST00000375627; ENST00000375629; ENST00000375643; ENST00000375660; ENST00000421189; ENST00000430417; ENST00000436450; ENST00000443024; ENST00000447699; ENST00000449893; ENST00000451588; ENST00000467876; ENST00000472894; ENST00000473915; ENST00000474340; ENST00000490438; ENST00000498025; ENST00000543028	IARS-001; IARS-003; IARS-004; IARS-005; IARS-006; IARS-007; IARS-008; IARS-009; IARS-010; IARS-011; IARS-012; IARS-013; IARS-201; IARS-202; IARS-203; IARS-204; IARS-205; IARS-206
RLOC_00005075	2.11146032648728	-0.16022795800907	35.709340176370794	2.2906315175343397e-09	9.013829742878539e-08	chr10:132893481-132894040	no	no	ENSG00000230098	RP11-462G8.3	ENST00000436942	RP11-462G8.3-001
RLOC_00055901	1.17759560470698	9.95628824877627	35.6816506649393	2.3234217109015303e-09	9.12875258635077e-08	chr11:85405265-85522183	no	no	ENSG00000137501; NM_001162951; NM_001162952; NM_001162953; NM_032379; NM_032943; NM_206927; NM_206928; NM_206929; NM_206930	SYTL2	ENST00000316356; ENST00000359152; ENST00000389959; ENST00000438197; ENST00000524830; ENST00000524911; ENST00000525471; ENST00000525692; ENST00000525702; ENST00000526999; ENST00000527523; ENST00000527794; ENST00000528231; ENST00000528566; ENST00000529534; ENST00000529662; ENST00000530351; ENST00000530894; ENST00000531496; ENST00000532221; ENST00000532995; ENST00000533057; ENST00000533577; ENST0000…	SYTL2-002; SYTL2-004; SYTL2-005; SYTL2-006; SYTL2-007; SYTL2-009; SYTL2-012; SYTL2-013; SYTL2-015; SYTL2-016; SYTL2-017; SYTL2-018; SYTL2-019; SYTL2-020; SYTL2-021; SYTL2-022; SYTL2-023; SYTL2-024; SYTL2-025; SYTL2-026; SYTL2-027; SYTL2-028; SYTL2-029; SYTL2-030; SYTL2-031; SYTL2-201
RLOC_00029996	-1.2266940618561102	5.8634355248114405	35.6561081118096	2.3540860787108303e-09	9.23498175099811e-08	chr1:54231133-54304136	no	no	ENSG00000058804; NM_001168551; NR_033142	TMEM48	ENST00000360494; ENST00000371429; ENST00000480952; ENST00000537333; ENST00000540001; NM_001168551; NR_033142	TMEM48-001; TMEM48-002; TMEM48-202; TMEM48-203; TMEM48-204
RLOC_00015345	2.3124024977026902	0.540913935215383	35.5130719115851	2.5334468565608604e-09	9.92331645662146e-08	chr5:156768607-156772729	no	no	ENSG00000172568; NM_001001343	FNDC9	ENST00000520782; NM_001001343	FNDC9-002
RLOC_00049362	-1.15400363126103	4.5081939066542	35.479253215952	2.5778167033753302e-09	1.00815995803281e-07	chr14:58894103-59014772	no	no	ENSG00000100578; NM_001244189; NM_001244190; NM_001244191; NM_001244192; NM_001244193; NM_014749	KIAA0586	ENST00000261244; ENST00000538571; ENST00000546216; ENST00000554463; ENST00000555203; ENST00000555397; ENST00000555833; ENST00000556235; ENST00000557192; ENST00000557392; ENST00000557590; NM_001244189; NM_001244190; NM_001244191; NM_001244192; NM_001244193; NM_014749	KIAA0586-002; KIAA0586-007; KIAA0586-008; KIAA0586-009; KIAA0586-010; KIAA0586-011; KIAA0586-012; KIAA0586-013; KIAA0586-014; KIAA0586-015; KIAA0586-201
RLOC_00030835	-1.28126297742164	8.898892240040631	35.464007021823	2.5980732514257303e-09	1.01452369603219e-07	chr1:109756515-109780791	no	no	ENSG00000031698; NM_006513; NR_034072	SARS	ENST00000369923; ENST00000468588; ENST00000471705; ENST00000477544; NM_006513; NR_034072	SARS-003; SARS-004; SARS-005; SARS-006
RLOC_00020684	-2.0110926699915	4.23737764699239	35.432324838518205	2.64067835864922e-09	1.0295814856234199e-07	chr16:11410636-11444645	no	no	ENSG00000175643	RMI2	ENST00000312499; ENST00000381820	RMI2-001; RMI2-201
RLOC_00056658	-2.20324602810851	2.21163591947594	35.4177701931587	2.6604847866245104e-09	1.03571777778991e-07	chr11:124609829-124617102	no	no	ENSG00000154146	NRGN	ENST00000284292; ENST00000412681; ENST00000526916	NRGN-001; NRGN-002; NRGN-201
RLOC_00045511	-2.45779937078363	0.5506375275895021	35.3037461095141	2.82088948523075e-09	1.0964862029614501e-07	chr3:189349205-189612289	no	no	ENSG00000073282; NM_001114978; NM_001114979; NM_001114980; NM_001114981; NM_001114982	TP63	ENST00000264731; ENST00000320472; ENST00000382063; ENST00000392461; ENST00000418709; ENST00000434928; ENST00000437221; ENST00000440651; ENST00000449992; ENST00000456148; ENST00000460036; ENST00000486398; NM_001114978; NM_001114979; NM_001114980; NM_001114981; NM_001114982	TP63-001; TP63-002; TP63-003; TP63-005; TP63-006; TP63-007; TP63-008; TP63-009; TP63-012; TP63-013; TP63-014; TP63-015
RLOC_00036820	-1.43083985535404	1.32369481720376	35.2942861070784	2.8346247326307897e-09	1.1001455136094501e-07	chr12:98906751-98909988	yes	yes	ENSG00000257167	RP11-181C3.2	ENST00000546421; ENST00000548760	RP11-181C3.2-001; RP11-181C3.2-002
RLOC_00039369	1.50771762482937	1.33225847854635	35.2662646587609	2.87570412053008e-09	1.1143900594930901e-07	chr17:66194801-66196443	no	no	NR_027283		NR_027283
RLOC_00056833	-1.7069850217051001	5.78843710557844	35.257936920668705	2.8880270927197997e-09	1.1174645863320101e-07	chr11:134020014-134095348	no	no	ENSG00000151503; NM_015261	NCAPD3	ENST00000525432; ENST00000525485; ENST00000525964; ENST00000526422; ENST00000526787; ENST00000527944; ENST00000528065; ENST00000530396; ENST00000532445; ENST00000533155; ENST00000533460; ENST00000534227; ENST00000534290; ENST00000534532; NM_015261	NCAPD3-002; NCAPD3-003; NCAPD3-004; NCAPD3-005; NCAPD3-006; NCAPD3-007; NCAPD3-008; NCAPD3-009; NCAPD3-010; NCAPD3-011; NCAPD3-012; NCAPD3-013; NCAPD3-015; NCAPD3-016
RLOC_00029145	-1.1812548308154098	7.5700855989061795	35.206181626592	2.96580642366031e-09	1.14581838461899e-07	chr1:25071760-25170758	no	no	ENSG00000169504; NM_013943	CLIC4	ENST00000444041; ENST00000488683; ENST00000489758; ENST00000497755; NM_013943	CLIC4-002; CLIC4-003; CLIC4-004; CLIC4-201
RLOC_00032806	1.43886096446272	1.72376658664924	35.1168278656157	3.10505914592159e-09	1.1978000887146e-07	chr1:208195587-208417646	no	no	ENSG00000076356	PLXNA2	ENST00000367033; ENST00000460870; ENST00000463510; ENST00000480053; ENST00000483048; ENST00000486969	PLXNA2-001; PLXNA2-002; PLXNA2-003; PLXNA2-004; PLXNA2-005; PLXNA2-006
RLOC_00033786	-2.6591908529288997	4.27169212112926	35.0976192088201	3.13583951764296e-09	1.2078437839514301e-07	chr22:19466982-19508117	no	no	ENSG00000093009; NM_001178010; NM_001178011	CDC45	ENST00000407835; ENST00000428937; ENST00000438587; ENST00000455750; ENST00000471470; ENST00000487669; ENST00000491520; ENST00000493724; NM_001178010; NM_001178011	CDC45-001; CDC45-003; CDC45-004; CDC45-005; CDC45-006; CDC45-008; CDC45-009; CDC45-010
RLOC_00034464	1.1593319412110201	5.8356831376256295	35.0913297007825	3.14598421883932e-09	1.20992081890709e-07	chr22:38301664-38338016	no	no	ENSG00000100139; NM_033386	MICALL1	ENST00000215957; ENST00000402631; ENST00000424008; ENST00000445494; ENST00000454685; ENST00000489812; NM_033386	MICALL1-001; MICALL1-002; MICALL1-003; MICALL1-004; MICALL1-005; MICALL1-006
RLOC_00013424	-1.88298821193309	3.40536943265711	35.077423729677	3.16853075489107e-09	1.2167540425267998e-07	chr5:32689176-32789871	no	no	ENSG00000113389; ENSG00000181495; NM_000908; NM_001204375; NM_001204376	AC026703.1; NPR3	ENST00000326958; ENST00000434067; ENST00000506712; ENST00000507141; ENST00000509104; NM_000908; NM_001204375; NM_001204376	AC026703.1-201; NPR3-002; NPR3-003; NPR3-004; NPR3-005
RLOC_00009490	-1.48419074802219	4.39996309937721	34.9892843841666	3.31524763692243e-09	1.27117778367538e-07	chr2:179059208-179541009	no	no	ENSG00000079156; NM_001201480; NM_001201481; NM_001201482; NM_032523; NM_145739; NR_031666	OSBPL6	ENST00000357080; ENST00000361154; ENST00000477097; ENST00000477646; NM_001201480; NM_001201481; NM_001201482; NM_032523; NM_145739; NR_031666	OSBPL6-003; OSBPL6-007; OSBPL6-008; OSBPL6-202
RLOC_00038093	0.938550583085213	6.3463399673940595	34.9533143529176	3.3770606663086898e-09	1.2929317979581899e-07	chr17:17746822-17875627	no	no	ENSG00000175662; NM_001033551; NM_001082968	TOM1L2	ENST00000395739; ENST00000468944; ENST00000478943; ENST00000486413; ENST00000535933; ENST00000537091; ENST00000540946; ENST00000542206; NM_001033551; NM_001082968	TOM1L2-003; TOM1L2-004; TOM1L2-005; TOM1L2-006; TOM1L2-201; TOM1L2-202; TOM1L2-203; TOM1L2-204
RLOC_00016577	-1.2992506188346002	2.0382135179664203	34.9503745369456	3.3821633496206104e-09	1.29294112434446e-07	chr19:20188803-20237885	no	no	ENSG00000213988; ENSG00000224864; NM_007138	CTC-260E6.2; ZNF90	ENST00000434475; ENST00000469078; ENST00000473524; ENST00000474284; ENST00000484032; ENST00000492328; ENST00000497576; NM_007138	CTC-260E6.2-001; CTC-260E6.2-201; ZNF90-002; ZNF90-003; ZNF90-004; ZNF90-005; ZNF90-006
RLOC_00035801	-2.01580124827835	0.0172695088162603	34.940030102860696	3.40017980156164e-09	1.29787972635322e-07	chr12:49458468-49463568	no	no	ENSG00000167550	RHEBL1	ENST00000301068; ENST00000420065; ENST00000550675; ENST00000550797	RHEBL1-001; RHEBL1-002; RHEBL1-003; RHEBL1-004
RLOC_00030170	-1.2288115642577	3.70547483907446	34.9256306319313	3.4254188498663e-09	1.3055563460718e-07	chr1:63906441-64059392	no	no	ENSG00000142856; NM_001206739; NM_014288; NR_045147	ITGB3BP	ENST00000460251; ENST00000460394; ENST00000461681; ENST00000462285; ENST00000463803; ENST00000465781; ENST00000476508; ENST00000478138; ENST00000478538; ENST00000489099; ENST00000489863; ENST00000492655; NM_001206739; NM_014288; NR_045147	ITGB3BP-006; ITGB3BP-007; ITGB3BP-009; ITGB3BP-010; ITGB3BP-011; ITGB3BP-012; ITGB3BP-013; ITGB3BP-014; ITGB3BP-015; ITGB3BP-016; ITGB3BP-018; ITGB3BP-019
RLOC_00018123	-1.00169741406249	5.9032055825614	34.9224119468471	3.4310860899973e-09	1.3057616121275198e-07	chr9:15464064-15510987	no	no	ENSG00000164985; NM_001128217	PSIP1	ENST00000380715; ENST00000380716; ENST00000380733; ENST00000380738; ENST00000463712; ENST00000481862; ENST00000484265; ENST00000487363; ENST00000488797; ENST00000495873; NM_001128217	PSIP1-001; PSIP1-002; PSIP1-003; PSIP1-004; PSIP1-005; PSIP1-006; PSIP1-007; PSIP1-008; PSIP1-009; PSIP1-010
RLOC_00024317	-2.47874328681962	2.69539986384721	34.848597737919505	3.56366136173053e-09	1.3541913174576002e-07	chrX:71424507-71458761	no	no	ENSG00000186871; NM_017669	ERCC6L	ENST00000334463; ENST00000373657; NM_017669	ERCC6L-001; ERCC6L-002
RLOC_00028616	1.1098527838660401	5.67781795463358	34.822186722279	3.6123333233764292e-09	1.37064093015147e-07	chr1:6484848-6521430	no	no	ENSG00000187017	ESPN	ENST00000377828; ENST00000416731; ENST00000418286; ENST00000434576; ENST00000461727; ENST00000468561; ENST00000475228; ENST00000475479; ENST00000477679; ENST00000478323	ESPN-001; ESPN-002; ESPN-003; ESPN-004; ESPN-005; ESPN-006; ESPN-007; ESPN-008; ESPN-009; ESPN-201
RLOC_00051026	1.13703348266201	5.02099572541668	34.8167920197669	3.6223566171406e-09	1.37239880167261e-07	chr8:22022249-22069405	no	no	ENSG00000168487; ENSG00000177725; NM_001199; NM_006129; NR_033403; NR_033404	AC105206.1; BMP1	ENST00000306385; ENST00000314927; ENST00000354870; ENST00000397814; ENST00000397816; ENST00000471755; ENST00000483364; ENST00000517324; ENST00000518656; ENST00000520626; ENST00000520970; ENST00000521385; ENST00000521521; ENST00000522332; ENST00000523457; ENST00000523749; ENST00000523849; NM_001199; NM_006129; NR_033403; NR_033404	AC105206.1-201; BMP1-001; BMP1-002; BMP1-003; BMP1-004; BMP1-006; BMP1-007; BMP1-008; BMP1-009; BMP1-011; BMP1-012; BMP1-013; BMP1-016; BMP1-017; BMP1-201; BMP1-202; BMP1-203
RLOC_00041483	-1.3263809815052199	4.84165410855148	34.7890516548296	3.67433941117524e-09	1.3900249837819e-07	chr6:88299785-88376839	no	no	ENSG00000135336; ENSG00000249719; NM_001197259; NM_012381; NM_181837	ORC3; RP3-486L4.3	ENST00000417380; ENST00000468486; ENST00000478028; ENST00000508875; NM_001197259; NM_012381; NM_181837	ORC3-002; ORC3-003; ORC3-201; RP3-486L4.3-001
RLOC_00047543	-1.25512467877256	3.1342506544341897	34.770440593353	3.7096328320273996e-09	1.40129453862637e-07	chr4:129786076-130014718	no	no	ENSG00000151466; NM_144643	SCLT1	ENST00000281142; ENST00000434680; ENST00000439369; ENST00000502495; ENST00000503401; ENST00000503565; ENST00000506233; ENST00000506368; ENST00000511426; NM_144643	SCLT1-001; SCLT1-002; SCLT1-003; SCLT1-004; SCLT1-006; SCLT1-007; SCLT1-008; SCLT1-009; SCLT1-201
RLOC_00033115	-1.63535011807693	2.6194658740179197	34.6322745404172	3.98248391418794e-09	1.50213393267e-07	chr1:226418850-226497570	no	no	ENSG00000183814; NM_001270409; NM_001270410; NM_173083	LIN9	ENST00000328205; ENST00000359525; ENST00000366807; ENST00000366808; ENST00000481685; NM_001270409; NM_001270410; NM_173083	LIN9-001; LIN9-002; LIN9-004; LIN9-005; LIN9-202
RLOC_00015439	-1.09730159793928	3.94416195098314	34.6144864482518	4.01904210316894e-09	1.51368065009883e-07	chr5:162880494-162887056	no	no	ENSG00000170584	NUDCD2	ENST00000302764; ENST00000517501; ENST00000519395; ENST00000521797	NUDCD2-001; NUDCD2-002; NUDCD2-003; NUDCD2-004
RLOC_00039181	1.17042629741987	5.2236582418013295	34.603511480921604	4.0417653676579606e-09	1.51999034358304e-07	chr17:56634038-56769416	no	no	NM_001201457; NM_031272; NM_198393		NM_001201457; NM_031272; NM_198393
RLOC_00005979	1.06960666211277	4.12931413634762	34.5974687498933	4.0543314938029995e-09	1.5224672541626e-07	chr20:43343485-43357150	no	no	ENSG00000064205; NM_003881	WISP2	ENST00000372865; ENST00000372868; ENST00000465000; ENST00000471629; ENST00000497421; NM_003881	WISP2-002; WISP2-003; WISP2-004; WISP2-005; WISP2-006
RLOC_00049928	-2.2142350332912	-0.241234009334439	34.5273950744892	4.20294204357329e-09	1.5759485188420599e-07	chr14:91288709-91294472	yes	yes	ENSG00000258884	CTD-3035D6.2	ENST00000555975	CTD-3035D6.2-001
RLOC_00046763	2.07240217429278	0.19295348180735997	34.4051343942987	4.4754110981979e-09	1.67564656706057e-07	chr4:71384257-71398180	no	no	ENSG00000187689	AMTN	ENST00000339336; ENST00000504451	AMTN-001; AMTN-002
RLOC_00021055	1.25906957141165	5.15837383456535	34.3827559306035	4.527165994480179e-09	1.69253518677629e-07	chr16:30960387-30965423	no	no	ENSG00000175938	ORAI3	ENST00000318663; ENST00000420438	ORAI3-001; ORAI3-201
RLOC_00021557	-1.20189292466285	9.877693719794221	34.326311360472396	4.6603841144405205e-09	1.73978562395389e-07	chr16:70286297-70323412	no	no	ENSG00000090861	AARS	ENST00000261772	AARS-201
RLOC_00005237	-1.17097284266598	7.139266999358269	34.3165926704454	4.68371476305322e-09	1.74593525428016e-07	chr20:3767578-3785606	no	no	ENSG00000101224; NM_004358; NM_021872; NM_021873	CDC25B	ENST00000245960; ENST00000344256; ENST00000379598; ENST00000439880; ENST00000467519; ENST00000468979; ENST00000480816; ENST00000495915; NM_004358; NM_021872; NM_021873	CDC25B-002; CDC25B-003; CDC25B-005; CDC25B-006; CDC25B-007; CDC25B-008; CDC25B-201; CDC25B-202
RLOC_00007884	1.02273194622084	4.66159783577667	34.2719596912249	4.79237164281065e-09	1.78382722260174e-07	chr2:85825670-85830319	no	no	ENSG00000168890; NM_001031738; NR_033179	TMEM150A	ENST00000409668; ENST00000417791; ENST00000422458; ENST00000425160; ENST00000431593; ENST00000433956; ENST00000444380; ENST00000451147; ENST00000455852; ENST00000463363; NM_001031738; NR_033179	TMEM150A-003; TMEM150A-004; TMEM150A-005; TMEM150A-006; TMEM150A-007; TMEM150A-008; TMEM150A-009; TMEM150A-010; TMEM150A-011; TMEM150A-012
RLOC_00004357	1.18968552269918	4.3580768185695	34.2097898835991	4.94794106077404e-09	1.8390449548512001e-07	chr10:91339254-91404972	no	no	ENSG00000152782; ENSG00000249962; NM_138316; NM_148977; NM_148978	PANK1; RP11-80H5.5	ENST00000371774; ENST00000371775; ENST00000461829; ENST00000488482; ENST00000507624; NM_138316; NM_148977; NM_148978	PANK1-003; PANK1-004; PANK1-202; PANK1-203; RP11-80H5.5-001
RLOC_00049518	0.9662008690853101	6.00277317178368	34.1889571865637	5.00119466009682e-09	1.8561285137910301e-07	chr14:67913801-68000456	no	no	ENSG00000198133	TMEM229B	ENST00000357461; ENST00000554278; ENST00000554480; ENST00000554675; ENST00000555638; ENST00000555994; ENST00000557006; ENST00000557779	TMEM229B-001; TMEM229B-003; TMEM229B-004; TMEM229B-005; TMEM229B-006; TMEM229B-007; TMEM229B-008; TMEM229B-201
RLOC_00005622	1.4293239332051202	3.63210086658527	34.1669593386475	5.05804985965885e-09	1.8744970804499897e-07	chr20:25654851-25677451	no	no	ENSG00000130684	ZNF337	ENST00000252979; ENST00000376412; ENST00000376436; ENST00000481610; ENST00000538750	ZNF337-001; ZNF337-002; ZNF337-003; ZNF337-201; ZNF337-202
RLOC_00038754	0.9214594105998359	6.631330904674809	34.1479290273515	5.10775716847824e-09	1.8901671149630198e-07	chr17:40465342-40540449	no	no	ENSG00000168610; NM_003150; NM_139276; NM_213662	STAT3	ENST00000264657; ENST00000389272; ENST00000462269; ENST00000471989; ENST00000478276; ENST00000491272; ENST00000498330; NM_003150; NM_139276; NM_213662	STAT3-001; STAT3-003; STAT3-004; STAT3-005; STAT3-006; STAT3-007; STAT3-201
RLOC_00039045	1.1319537355154	7.00914220411404	34.134769823607996	5.14241491626385e-09	1.90023053364409e-07	chr17:48133332-48167680	no	no	ENSG00000005884; NM_002204; NM_005501	ITGA3	ENST00000504417; ENST00000505306; ENST00000505552; ENST00000505612; ENST00000506401; ENST00000506437; ENST00000506827; ENST00000507771; ENST00000508100; ENST00000510809; ENST00000512553; ENST00000514834; ENST00000515147; ENST00000538917; NM_002204; NM_005501	ITGA3-002; ITGA3-003; ITGA3-006; ITGA3-009; ITGA3-010; ITGA3-011; ITGA3-012; ITGA3-013; ITGA3-014; ITGA3-015; ITGA3-016; ITGA3-017; ITGA3-018; ITGA3-202
RLOC_00056467	4.1171679320494405	-1.7472230947875198	34.1235770079839	5.17207902393434e-09	1.90842220216476e-07	chr11:118528026-118550399	no	no	ENSG00000118094	TREH	ENST00000264029; ENST00000397925; ENST00000450700; ENST00000525958; ENST00000527558; ENST00000529101; ENST00000530256; ENST00000531295	TREH-001; TREH-002; TREH-003; TREH-004; TREH-005; TREH-201; TREH-202; TREH-203
RLOC_00042893	-0.95495982513245	5.4960293892953	34.0411916447393	5.39576152311161e-09	1.98807653224923e-07	chr3:14219858-14239614	no	no	ENSG00000170860	LSM3	ENST00000306024	LSM3-001
RLOC_00026227	2.6377408944917202	-0.7976314415469491	34.007514974615	5.4899624699667994e-09	2.01986191452825e-07	chr7:40174575-40900108	no	no	ENSG00000175600; NM_001193311; NM_001193312; NM_001193313; NM_024728	C7orf10	ENST00000413931; ENST00000416370; ENST00000444074; ENST00000460466; ENST00000464028; ENST00000488110; ENST00000540834; NM_001193311; NM_001193312; NM_001193313; NM_024728	C7orf10-002; C7orf10-004; C7orf10-005; C7orf10-006; C7orf10-007; C7orf10-008; C7orf10-202
RLOC_00023115	1.65527965063696	0.717921582566437	33.8763696124241	5.87276793300905e-09	2.15758544840419e-07	chr13:109248500-109859182	no	no	ENSG00000041515; NM_001198950	MYO16	ENST00000251041; ENST00000356711; ENST00000357550; ENST00000375857; ENST00000397258; ENST00000457511; ENST00000467639; ENST00000482793; NM_001198950	MYO16-001; MYO16-002; MYO16-003; MYO16-004; MYO16-005; MYO16-201; MYO16-202; MYO16-203
RLOC_00010365	-1.77259320294253	3.70087330801984	33.83263805149161	6.00627181767469e-09	2.20345360919305e-07	chr2:233470767-233546427	no	no	ENSG00000115468; NM_001243252	EFHD1	ENST00000264059; ENST00000409708; ENST00000410095; ENST00000427698; ENST00000442845; ENST00000540187; NM_001243252	EFHD1-001; EFHD1-002; EFHD1-004; EFHD1-006; EFHD1-007; EFHD1-201
RLOC_00030946	2.15882286126421	-0.0160032533111651	33.800705814714696	6.1056707830464796e-09	2.2366960882929997e-07	chr1:113236310-113239243	no	no	ENSG00000225075	RP11-426L16.3	ENST00000421943	RP11-426L16.3-001
RLOC_00004484	1.80803504127026	3.6226343327501698	33.79671172543	6.11821898500091e-09	2.23807263445579e-07	chr10:97951455-98031155	no	no	ENSG00000095585; NM_001114094; NM_001258440; NM_001258441; NM_001258442; NM_013314; NR_047680; NR_047681; NR_047682; NR_047683	BLNK	ENST00000393889; ENST00000393894; ENST00000393898; ENST00000413476; ENST00000427367; ENST00000428924; ENST00000468252; ENST00000472763; ENST00000485193; ENST00000495266; ENST00000537049; NM_001114094; NM_001258440; NM_001258441; NM_001258442; NM_013314; NR_047680; NR_047681; NR_047682; NR_047683	BLNK-003; BLNK-005; BLNK-006; BLNK-007; BLNK-201; BLNK-202; BLNK-203; BLNK-204; BLNK-205; BLNK-206; BLNK-207
RLOC_00012143	-2.9370963435013504	4.22324268172427	33.7925834484085	6.131215907718e-09	2.23960913931851e-07	chr15:90118713-90174287	no	no	ENSG00000140534; NM_152259	C15orf42	ENST00000268138; ENST00000560985; ENST00000561095; NM_152259	C15orf42-001; C15orf42-002; C15orf42-003
RLOC_00037730	1.6406987403391	2.38043722686192	33.6644076779588	6.548802636435601e-09	2.38871798171419e-07	chr17:4402129-4443228	no	no	ENSG00000183018	SPNS2	ENST00000329078	SPNS2-201
RLOC_00039196	-1.15535691934162	6.31533250958249	33.5980353426179	6.77611342570689e-09	2.4680951046995304e-07	chr17:57187308-57232524	no	no	ENSG00000182628	SKA2	ENST00000330137; ENST00000437036	SKA2-201; SKA2-202
RLOC_00003012	1.0409987761425201	4.61610959076284	33.5823798139933	6.83087195025751e-09	2.48448571219366e-07	chr10:8092413-8095219	yes	no	ENSG00000197308; ENSG00000243350; NR_024255; XLOC_008724	RP11-379F12.3; RP11-379F12.7; linc-KIN-5	ENST00000355358; ENST00000417359; ENST00000438755; ENST00000458727; NR_024255; TCONS_00017728	RP11-379F12.3-001; RP11-379F12.3-002; RP11-379F12.7-001; RP11-379F12.7-003
RLOC_00056831	-2.70166108600054	-0.820114572537928	33.5658304532517	6.88923877727615e-09	2.50214007517048e-07	chr11:133938820-134019582	no	no	ENSG00000166086; NM_001205329	JAM3	ENST00000299106; ENST00000524969; ENST00000531302; ENST00000531698; ENST00000532165; ENST00000532252; ENST00000533711; ENST00000534549; NM_001205329	JAM3-001; JAM3-004; JAM3-005; JAM3-006; JAM3-007; JAM3-008; JAM3-009; JAM3-010
RLOC_00021358	-1.8378216335553	2.93593154988249	33.5516884427452	6.939510898377851e-09	2.51680836855698e-07	chr16:58426298-58438631	no	no	NM_001126129; NM_001126130; NM_022770		NM_001126129; NM_001126130; NM_022770
RLOC_00026058	-1.3569851184323	7.94301335839324	33.5451338121405	6.9629357905701e-09	2.52171188090917e-07	chr7:30634181-30673649	no	no	ENSG00000106105; NM_002047	GARS	ENST00000389266; ENST00000444666; ENST00000454308; ENST00000465748; ENST00000470392; ENST00000478124; ENST00000484093; ENST00000485784; ENST00000496643; NM_002047	GARS-001; GARS-002; GARS-003; GARS-004; GARS-005; GARS-006; GARS-007; GARS-008; GARS-009
RLOC_00004810	-1.19554379078173	4.2163941421833595	33.5416846804984	6.97529405611946e-09	2.5225992424545697e-07	chr10:115594484-115614142	no	no	ENSG00000198924; NM_014881	DCLRE1A	ENST00000369305; ENST00000476112; NM_014881	DCLRE1A-001; DCLRE1A-003
RLOC_00034792	-1.12396484456877	5.723126555050549	33.5335330210482	7.004588896462579e-09	2.5296004723962697e-07	chr22:50946645-50963063	no	no	ENSG00000025770; NM_001185011; NM_014551; NM_152299	NCAPH2	ENST00000361482; ENST00000380768; ENST00000395701; ENST00000418794; ENST00000425199; ENST00000453005; ENST00000496227; ENST00000518394; ENST00000520297; ENST00000520939; ENST00000522048; ENST00000522304; ENST00000523045; NM_001185011; NM_014551; NM_152299	NCAPH2-002; NCAPH2-004; NCAPH2-005; NCAPH2-006; NCAPH2-007; NCAPH2-008; NCAPH2-010; NCAPH2-011; NCAPH2-012; NCAPH2-013; NCAPH2-014; NCAPH2-015; NCAPH2-016
RLOC_00006152	-1.26400768288249	5.7325846259321	33.521336484988	7.0486501825103e-09	2.5419069921630603e-07	chr20:48807120-48808606	no	no	NM_005194		NM_005194
RLOC_00016645	-1.7238590805090002	2.43385367769468	33.4113591684681	7.458705133974392e-09	2.6859778318385894e-07	chr19:23404401-23433172	no	no	ENSG00000196081; NR_045525	ZNF724P	ENST00000418100; NR_045525	ZNF724P-201
RLOC_00007125	1.149689673029	4.14744649158464	33.4032691627751	7.48979596485128e-09	2.69336448114567e-07	chr2:39103103-39201084	no	no	ENSG00000188010; ENSG00000214694	ARHGEF33; MORN2	ENST00000340556; ENST00000409077; ENST00000409131; ENST00000409665; ENST00000409978; ENST00000410014; ENST00000411874; ENST00000430382; ENST00000433605; ENST00000441049; ENST00000483305; ENST00000486958; ENST00000488692; ENST00000536934	ARHGEF33-001; ARHGEF33-002; ARHGEF33-003; ARHGEF33-004; ARHGEF33-005; ARHGEF33-006; ARHGEF33-007; ARHGEF33-202; MORN2-001; MORN2-002; MORN2-003; MORN2-004; MORN2-005; MORN2-006
RLOC_00035854	2.3982470077563303	-0.45863750236123907	33.3891039640785	7.54454739797182e-09	2.7092267525015896e-07	chr12:50497602-50503300	no	no	ENSG00000167588; NM_001257199; NM_005276	GPD1	ENST00000544364; ENST00000547190; ENST00000547964; ENST00000548152; ENST00000550172; ENST00000551939; NM_001257199; NM_005276	GPD1-003; GPD1-004; GPD1-005; GPD1-006; GPD1-007; GPD1-201
RLOC_00034690	-2.12145324494583	2.20846514890884	33.358648386656604	7.663625774805408e-09	2.7481114398105e-07	chr22:45809572-45828240	no	no	ENSG00000128408	RIBC2	ENST00000342894; ENST00000466226; ENST00000498265; ENST00000538017	RIBC2-001; RIBC2-002; RIBC2-003; RIBC2-201
RLOC_00047829	0.961267822911908	5.157243300201441	33.2928713397882	7.92727008349092e-09	2.8386539567606e-07	chr4:153242410-153456393	no	no	ENSG00000109670; NM_001257069; NM_018315; NM_033632	FBXW7	ENST00000296555; ENST00000393956; NM_001257069; NM_018315; NM_033632	FBXW7-203; FBXW7-204
RLOC_00011209	-1.3583556413817701	2.6484577557853703	33.27345793959039	8.00680426332999e-09	2.8631072548368203e-07	chr15:45315302-45365632	no	no	ENSG00000140263; NM_003104; NR_034039	SORD	ENST00000558574; ENST00000558580; ENST00000558789; ENST00000559562; ENST00000560488; NM_003104; NR_034039	SORD-002; SORD-004; SORD-005; SORD-006; SORD-007
RLOC_00038726	-1.26231330162297	8.45944486042272	33.2679311487752	8.02959260810685e-09	2.86560930259757e-07	chr17:39845127-39847440	no	no	ENSG00000173812; NM_005801	EIF1	ENST00000310837; ENST00000462917; ENST00000469257; ENST00000469308; ENST00000479972; ENST00000482111; NM_005801	EIF1-001; EIF1-002; EIF1-003; EIF1-004; EIF1-005; EIF1-006
RLOC_00036892	-1.2689895805723899	4.14150089242114	33.266304506438395	8.03631202692327e-09	2.86560930259757e-07	chr12:102513956-102591139	no	no	ENSG00000185480; NM_017915	C12orf48	ENST00000327680; ENST00000378128; ENST00000392909; ENST00000392911; ENST00000392914; ENST00000417507; ENST00000457614; ENST00000535811; ENST00000537257; ENST00000541394; ENST00000541668; ENST00000543784; NM_017915	C12orf48-002; C12orf48-003; C12orf48-004; C12orf48-006; C12orf48-007; C12orf48-008; C12orf48-009; C12orf48-011; C12orf48-012; C12orf48-013; C12orf48-201; C12orf48-202
RLOC_00042807	-1.56661852345266	3.28902889649029	33.2342972346116	8.169680987155201e-09	2.90909199906254e-07	chr3:10028577-10048674	no	no	ENSG00000180385	AC034193.5	ENST00000326237; ENST00000366264; ENST00000424904; ENST00000430621; ENST00000438698; ENST00000440568	AC034193.5-002; AC034193.5-003; AC034193.5-004; AC034193.5-005; AC034193.5-006; AC034193.5-007
RLOC_00020281	2.04907913144706	-0.10589770827666302	33.2179144344003	8.23880080101069e-09	2.92960710047112e-07	chr9:139736279-139736848	yes	yes	XLOC_007617	linc-C9orf172	TCONS_00016727
RLOC_00015529	2.08059209251476	-0.148544907507271	33.1957833363126	8.33310389353818e-09	2.95900732398162e-07	chr5:170846660-170883807	no	no	ENSG00000156427; NM_003862	FGF18	ENST00000274625; NM_003862	FGF18-001
RLOC_00018522	-1.19067109208415	4.7683847919135705	33.163281759156696	8.473559959862172e-09	3.0046913172436104e-07	chr9:37485932-37506561	no	no	ENSG00000137054; ENSG00000240336	POLR1E; RP11-405L18.1	ENST00000377792; ENST00000377798; ENST00000421959; ENST00000434871; ENST00000442009	POLR1E-001; POLR1E-002; POLR1E-201; POLR1E-202; RP11-405L18.1-001
RLOC_00038659	3.75008306452271	-1.53067843782379	33.1419979523128	8.56682056313973e-09	3.03353618271958e-07	chr17:39017195-39023438	no	no	ENSG00000187242	KRT12	ENST00000251643	KRT12-001
RLOC_00040972	1.07334300638992	7.237913601385309	33.1234954258038	8.648729162322259e-09	3.05828672878784e-07	chr6:44094651-44123256	no	no	ENSG00000137216; NM_018426	TMEM63B	ENST00000259746; ENST00000371893; ENST00000482966; ENST00000497371; ENST00000525294; ENST00000525873; ENST00000527188; ENST00000532634; ENST00000533121; ENST00000534326; NM_018426	TMEM63B-001; TMEM63B-002; TMEM63B-003; TMEM63B-004; TMEM63B-005; TMEM63B-006; TMEM63B-007; TMEM63B-008; TMEM63B-009; TMEM63B-010
RLOC_00044742	-1.44323979728286	2.8183341696256297	33.1108677732116	8.70508023152526e-09	3.0739437266939397e-07	chr3:139236276-139258560	no	no	ENSG00000114115; NM_001130993	RBP1	ENST00000232219; ENST00000474490; ENST00000483943; ENST00000487424; ENST00000492918; NM_001130993	RBP1-001; RBP1-002; RBP1-003; RBP1-004; RBP1-005
RLOC_00029657	1.5365237042537099	1.11742853987224	33.0737412055456	8.87289700764033e-09	3.1288636816415895e-07	chr1:41944446-41950344	no	no	ENSG00000127129; NM_001956	EDN2	ENST00000460255; ENST00000467046; ENST00000467872; ENST00000490783; NM_001956	EDN2-002; EDN2-003; EDN2-004; EDN2-005
RLOC_00025540	-1.3736090815530602	4.408952218743139	33.025002997364105	9.0981286880181e-09	3.2038500193214504e-07	chrX:154487526-154493573	no	no	ENSG00000155961	RAB39B	ENST00000369454	RAB39B-001
RLOC_00051480	-2.32402515449445	2.1540678334552	32.9972428554979	9.228965827649291e-09	3.24543466812087e-07	chr8:47490835-47526145	no	no	ENSG00000248498	ASNSP1	ENST00000518311	ASNSP1-001
RLOC_00017167	1.2953218914413	2.42897154982315	32.9262566224756	9.572168212169028e-09	3.36148141630101e-07	chr19:45174724-45187627	no	no	ENSG00000186567; NM_020219	CEACAM19	ENST00000358777; ENST00000403660; ENST00000459648; ENST00000480278; NM_020219	CEACAM19-001; CEACAM19-002; CEACAM19-003; CEACAM19-004
RLOC_00027427	1.9980624079601499	1.0625388596257899	32.904025577315004	9.68225682225623e-09	3.39545810874165e-07	chr7:105205567-105241322	no	no	ENSG00000185055; NR_027068	EFCAB10	ENST00000460135; ENST00000469099; ENST00000480514; ENST00000485614; ENST00000486180; ENST00000490493; NR_027068	EFCAB10-001; EFCAB10-002; EFCAB10-003; EFCAB10-004; EFCAB10-005; EFCAB10-006
RLOC_00051061	1.9742563483903601	0.22928282652315402	32.779924749137	1.03205201969935e-08	3.6143114747655297e-07	chr8:23046792-23048188	no	no	ENSG00000253930	RP11-1149O23.2	ENST00000518308	RP11-1149O23.2-001
RLOC_00021297	-0.9513497578375221	7.8379409129386906	32.7674216825276	1.03871168018093e-08	3.63263727711626e-07	chr16:56463045-56485114	no	no	ENSG00000167005	NUDT21	ENST00000300291; ENST00000535563	NUDT21-001; NUDT21-201
RLOC_00037741	-0.974197707875552	3.9996931334335	32.7243625195606	1.06197791125361e-08	3.70891051035897e-07	chr17:4613784-4624332	no	no	ENSG00000141480; NM_001257328; NM_001257329; NM_001257331; NM_004313; NM_199004; NR_047516	ARRB2	ENST00000381488; NM_001257328; NM_001257329; NM_001257331; NM_004313; NM_199004; NR_047516	ARRB2-001
RLOC_00022263	-1.5943411822201699	1.13374575441827	32.7196170989628	1.06457373515635e-08	3.71288319138092e-07	chr13:36742345-36871974	no	no	ENSG00000120669; ENSG00000242715; NM_001144981; NM_001144982; NM_001144983; NM_001144984; NM_001144985; NM_001144986; NM_001198908; NM_001198910	CCDC169; SOHLH2	ENST00000317764; ENST00000379881; ENST00000471781; ENST00000477250; ENST00000479850; ENST00000485600; ENST00000486683; ENST00000506800; NM_001144981; NM_001144982; NM_001144983; NM_001144984; NM_001144985; NM_001144986; NM_001198908; NM_001198910	CCDC169-004; CCDC169-005; CCDC169-006; CCDC169-007; CCDC169-008; CCDC169-009; SOHLH2-001; SOHLH2-002
RLOC_00002556	4.60213842236218	-1.9221511657223302	32.6454437031832	1.10598376742785e-08	3.8520310148718207e-07	chr18:47088427-47116890	no	no	ENSG00000101670	LIPG	ENST00000261292; ENST00000427224	LIPG-201; LIPG-202
RLOC_00009103	-1.00013122825622	4.08222288368822	32.6050113895654	1.1292320891504499e-08	3.9276296434112604e-07	chr2:153574407-153617109	no	no	ENSG00000177917; NM_152522; NR_024526	ARL6IP6	ENST00000425034; ENST00000455875; ENST00000463690; NM_152522; NR_024526	ARL6IP6-003; ARL6IP6-004; ARL6IP6-005
RLOC_00036049	1.14101192220904	5.86146541008031	32.5688462152555	1.15044125210154e-08	3.9959391921562205e-07	chr12:54762917-54785082	no	no	ENSG00000161642; NM_001130967; NM_001130968	ZNF385A	ENST00000352268; ENST00000394313; ENST00000546919; ENST00000546970; ENST00000547210; ENST00000549937; ENST00000549962; ENST00000550120; ENST00000550774; ENST00000550779; ENST00000551109; ENST00000551771; ENST00000551864; ENST00000552382; NM_001130967; NM_001130968	ZNF385A-002; ZNF385A-003; ZNF385A-005; ZNF385A-006; ZNF385A-007; ZNF385A-008; ZNF385A-009; ZNF385A-010; ZNF385A-011; ZNF385A-012; ZNF385A-013; ZNF385A-014; ZNF385A-015; ZNF385A-016
RLOC_00042072	-1.4940712135607401	1.33317520589941	32.5081881912769	1.1869139530096398e-08	4.1170067089407897e-07	chr6:133090507-133119701	no	no	ENSG00000146409; NM_052831	C6orf192	ENST00000367919; ENST00000460518; ENST00000538764; NM_052831	C6orf192-003; C6orf192-201; C6orf192-202
RLOC_00016876	-1.18859296051387	3.29232044634261	32.4559662027198	1.2192406447737301e-08	4.2233832402638504e-07	chr19:37234380-37263716	no	no	NM_001193552; NM_001267779		NM_001193552; NM_001267779
RLOC_00051191	3.0515884612599904	-1.275677813397	32.4442752635975	1.22659759433925e-08	4.24309439563549e-07	chr8:29531438-29605625	yes	yes	ENSG00000251191	C8orf75	ENST00000506121; ENST00000518623	C8orf75-001; C8orf75-002
RLOC_00025470	1.8460769528495902	7.135022811149679	32.4243393438581	1.2392457033371599e-08	4.28103061152839e-07	chrX:153029651-153050859	no	no	ENSG00000184343; ENSG00000198753; NM_001170760; NM_005393; NM_014370	PLXNB3; SRPK3	ENST00000370100; ENST00000370108; ENST00000393786; ENST00000411613; ENST00000430541; ENST00000448847; ENST00000455214; ENST00000458681; ENST00000469190; ENST00000472415; ENST00000482654; ENST00000485980; ENST00000489426; ENST00000538282; ENST00000538543; ENST00000538776; ENST00000538966; NM_001170760; NM_005393; NM_014370	PLXNB3-002; PLXNB3-003; PLXNB3-004; PLXNB3-005; PLXNB3-006; PLXNB3-007; PLXNB3-008; PLXNB3-201; PLXNB3-202; PLXNB3-203; PLXNB3-204; SRPK3-001; SRPK3-002; SRPK3-003; SRPK3-004; SRPK3-007; SRPK3-201
RLOC_00045079	-1.2782384620811	6.59619447359123	32.4210585136058	1.2413396695999299e-08	4.28245365691248e-07	chr3:160117062-160151595	no	no	ENSG00000113810	SMC4	ENST00000344722; ENST00000357388; ENST00000360111; ENST00000392788; ENST00000462668; ENST00000462787; ENST00000465563; ENST00000465903; ENST00000467263; ENST00000467468; ENST00000468653; ENST00000469762; ENST00000469858; ENST00000470240; ENST00000472282; ENST00000472991; ENST00000484799; ENST00000485645; ENST00000485867; ENST00000486711; ENST00000487747; ENST00000488017; ENST00000489573; ENST0000…	SMC4-001; SMC4-002; SMC4-003; SMC4-004; SMC4-005; SMC4-006; SMC4-007; SMC4-008; SMC4-009; SMC4-010; SMC4-011; SMC4-012; SMC4-013; SMC4-014; SMC4-016; SMC4-017; SMC4-018; SMC4-019; SMC4-020; SMC4-021; SMC4-022; SMC4-023; SMC4-024; SMC4-025; SMC4-026; SMC4-027; SMC4-201; SMC4-202; SMC4-203
RLOC_00038824	1.23633651205307	3.6816030934376496	32.3988893785811	1.25558214305207e-08	4.325726841962871e-07	chr17:41878167-41910514	no	no	ENSG00000161647; NM_001932; NR_003562	MPP3	ENST00000356492; ENST00000398393; ENST00000466083; ENST00000475450; ENST00000479797; ENST00000480958; ENST00000486600; NM_001932; NR_003562	MPP3-002; MPP3-004; MPP3-005; MPP3-006; MPP3-007; MPP3-008; MPP3-201
RLOC_00050099	0.841915412097062	7.79195355468189	32.3831363487477	1.26580198118365e-08	4.35504303255887e-07	chr14:100746296-100772761	no	no	ENSG00000197119; ENSG00000259052	AL157871.2; SLC25A29	ENST00000359232; ENST00000392908; ENST00000553359; ENST00000553574; ENST00000553954; ENST00000554060; ENST00000554224; ENST00000554291; ENST00000554912; ENST00000555051; ENST00000555475; ENST00000555888; ENST00000555927; ENST00000555949; ENST00000556201; ENST00000556505; ENST00000556715; ENST00000556844; ENST00000556868; ENST00000556873; ENST00000557438	AL157871.2-001; SLC25A29-002; SLC25A29-003; SLC25A29-004; SLC25A29-005; SLC25A29-006; SLC25A29-007; SLC25A29-008; SLC25A29-009; SLC25A29-010; SLC25A29-011; SLC25A29-012; SLC25A29-013; SLC25A29-014; SLC25A29-015; SLC25A29-016; SLC25A29-017; SLC25A29-018; SLC25A29-019; SLC25A29-020; SLC25A29-021
RLOC_00045791	-0.9717830150191841	4.6981500834573495	32.3654258064165	1.2773912905618898e-08	4.38898545987932e-07	chr4:1694527-1714071	no	no	ENSG00000163950	SLBP	ENST00000318386; ENST00000429429; ENST00000460392; ENST00000480936; ENST00000483348; ENST00000488267; ENST00000489418	SLBP-001; SLBP-002; SLBP-003; SLBP-004; SLBP-005; SLBP-006; SLBP-007
RLOC_00005959	-1.3365444009636598	2.8240210421587	32.349319174998804	1.2880232974857301e-08	4.4195516380035894e-07	chr20:42839600-42853618	yes	no	ENSG00000223891; NR_038337; NR_038338	RP5-995J12.2	ENST00000435163; ENST00000437730; ENST00000439943; ENST00000442383; NR_038337; NR_038338	RP5-995J12.2-001; RP5-995J12.2-002; RP5-995J12.2-003; RP5-995J12.2-004
RLOC_00030947	1.0216743313241898	7.74720767714386	32.344248064748896	1.2913890553857499e-08	4.4251366554671706e-07	chr1:113243728-113257950	no	no	ENSG00000155366; ENSG00000155367; NM_001042678	PPM1J; RHOC	ENST00000285735; ENST00000309276; ENST00000339083; ENST00000369632; ENST00000369633; ENST00000369636; ENST00000369637; ENST00000369638; ENST00000369642; ENST00000414971; ENST00000436685; ENST00000464951; ENST00000468093; ENST00000471038; ENST00000471106; ENST00000473074; ENST00000478447; ENST00000482367; ENST00000484054; ENST00000484280; ENST00000486709; ENST00000527563; ENST00000528831; ENST0000…	PPM1J-001; PPM1J-002; PPM1J-003; PPM1J-004; PPM1J-005; PPM1J-006; RHOC-001; RHOC-002; RHOC-003; RHOC-004; RHOC-005; RHOC-006; RHOC-007; RHOC-009; RHOC-010; RHOC-011; RHOC-012; RHOC-013; RHOC-014; RHOC-015; RHOC-016; RHOC-017; RHOC-018; RHOC-201
RLOC_00030238	1.58189888716392	5.41639626030209	32.3410008943187	1.29354886713846e-08	4.42657985985822e-07	chr1:68150744-68153378	no	no	ENSG00000116717; NM_001199741; NM_001199742	GADD45A	ENST00000370986; ENST00000460575; ENST00000484245; NM_001199741; NM_001199742	GADD45A-001; GADD45A-002; GADD45A-004
RLOC_00045918	1.35805215844722	2.47322039103524	32.3355718829646	1.29716798552639e-08	4.43300629684588e-07	chr4:7194265-7741989	no	no	ENSG00000184985; NM_020777	SORCS2	ENST00000329016; ENST00000505529; ENST00000507866; NM_020777	SORCS2-001; SORCS2-003; SORCS2-201
RLOC_00017067	1.4231268739590002	1.2907357458337299	32.278878986170994	1.3355722541900501e-08	4.5581326530400493e-07	chr19:42502468-42569922	no	no	ENSG00000105737; NM_002088	GRIK5	ENST00000301218; ENST00000454993; NM_002088	GRIK5-001; GRIK5-202
RLOC_00055760	-1.07408580300539	3.11004129087801	32.2612910930843	1.34771635563387e-08	4.59342147448972e-07	chr11:76152382-76155704	no	no	ENSG00000255135; XLOC_009507	RP11-111M22.3; linc-PRKRIR	ENST00000530759; TCONS_00019712	RP11-111M22.3-001
RLOC_00019811	1.28628269024931	6.98545409149176	32.1145667524763	1.4534344867491002e-08	4.947117918801091e-07	chr9:123970072-124094867	no	no	ENSG00000148180; ENSG00000244498; NM_001127665; NM_001258029	GSN; RP11-477J21.5	ENST00000341272; ENST00000373805; ENST00000373806; ENST00000373807; ENST00000373808; ENST00000373818; ENST00000373823; ENST00000394352; ENST00000394353; ENST00000412819; ENST00000432226; ENST00000434663; ENST00000436847; ENST00000449733; ENST00000449773; ENST00000456109; ENST00000475428; ENST00000477104; ENST00000477553; ENST00000483960; ENST00000485767; ENST00000545652; NM_001127665; NM_001258029	GSN-001; GSN-002; GSN-003; GSN-004; GSN-005; GSN-006; GSN-008; GSN-009; GSN-010; GSN-011; GSN-012; GSN-013; GSN-201; GSN-202; GSN-203; GSN-204; GSN-205; GSN-206; GSN-207; GSN-208; GSN-209; RP11-477J21.5-001
RLOC_00051414	6.2902509559103	-2.29079252045831	32.1056796626585	1.46009832379789e-08	4.96316466273623e-07	chr8:41518509-41522738	no	no	ENSG00000253389	RP11-930P14.1	ENST00000520418; ENST00000522388	RP11-930P14.1-001; RP11-930P14.1-002
RLOC_00052969	-1.9039692929173602	6.5319473503014	32.0521049791693	1.50092376338395e-08	5.09513586876739e-07	chr8:145736667-145743210	no	no	ENSG00000160957; NM_004260	RECQL4	ENST00000301323; ENST00000428558; ENST00000524998; ENST00000529424; ENST00000531875; ENST00000532237; ENST00000532269; ENST00000532846; ENST00000534270; ENST00000534538; ENST00000534626; NM_004260	RECQL4-001; RECQL4-002; RECQL4-003; RECQL4-004; RECQL4-005; RECQL4-007; RECQL4-008; RECQL4-009; RECQL4-011; RECQL4-013; RECQL4-201
RLOC_00048498	-1.11639556043971	4.893827700157769	32.0317983438313	1.5166951233663403e-08	5.14181862062677e-07	chr14:20779527-20801471	no	no	ENSG00000100814; NM_021178; NM_182849; NM_182852	CCNB1IP1	ENST00000398160; ENST00000398163; ENST00000398169; ENST00000437553; ENST00000553291; ENST00000553516; ENST00000554047; ENST00000554184; ENST00000555348; ENST00000555963; ENST00000556204; ENST00000556563; ENST00000556854; ENST00000557114; ENST00000557665; NM_021178; NM_182849; NM_182852	CCNB1IP1-001; CCNB1IP1-002; CCNB1IP1-003; CCNB1IP1-004; CCNB1IP1-006; CCNB1IP1-007; CCNB1IP1-008; CCNB1IP1-009; CCNB1IP1-010; CCNB1IP1-011; CCNB1IP1-012; CCNB1IP1-013; CCNB1IP1-014; CCNB1IP1-015; CCNB1IP1-202
RLOC_00046073	0.9649739373723472	4.678797443669151	31.941300784834798	1.5890240004263202e-08	5.379860512081661e-07	chr4:15004298-15068002	no	no	ENSG00000137449; NM_001177383; NM_001177384; NM_182646	CPEB2	ENST00000382391; ENST00000442003; ENST00000503926; ENST00000509684; ENST00000538197; ENST00000541112; NM_001177383; NM_001177384; NM_182646	CPEB2-008; CPEB2-009; CPEB2-201; CPEB2-202; CPEB2-203; CPEB2-204
RLOC_00034371	-1.6653174798966202	6.2300456136585405	31.9170278037306	1.60900477479611e-08	5.44027378038632e-07	chr22:35796056-35820470	no	no	ENSG00000100297; ENSG00000240293	CTA-286B10.7; MCM5	ENST00000216122; ENST00000382011; ENST00000416905; ENST00000417343; ENST00000444582; ENST00000444778; ENST00000451351; ENST00000455261; ENST00000464908; ENST00000465557; ENST00000493076; ENST00000493569	CTA-286B10.7-001; MCM5-001; MCM5-002; MCM5-003; MCM5-004; MCM5-005; MCM5-006; MCM5-007; MCM5-008; MCM5-010; MCM5-011; MCM5-201
RLOC_00027276	1.15140783192698	4.513537514986	31.908456109913	1.61612069619299e-08	5.457086594837339e-07	chr7:99775186-99818872	no	no	ENSG00000066923; ENSG00000213413; NM_012447	PVRIG; STAG3	ENST00000317271; ENST00000339784; ENST00000379577; ENST00000394018; ENST00000412190; ENST00000416412; ENST00000422690; ENST00000426455; ENST00000439782; ENST00000440830; ENST00000451963; ENST00000459699; ENST00000471803; ENST00000476057; ENST00000477469; ENST00000479359; ENST00000480871; ENST00000482546; ENST00000483309; ENST00000489373; ENST00000491498; ENST00000492674; ENST00000496157; ENST0000…	PVRIG-001; PVRIG-002; STAG3-002; STAG3-003; STAG3-004; STAG3-005; STAG3-006; STAG3-009; STAG3-010; STAG3-011; STAG3-012; STAG3-013; STAG3-014; STAG3-015; STAG3-016; STAG3-017; STAG3-018; STAG3-019; STAG3-020; STAG3-021; STAG3-022; STAG3-023; STAG3-201; STAG3-202
RLOC_00041505	-1.10097414732845	4.08955879957648	31.882236179628897	1.63808385684854e-08	5.523922515942239e-07	chr6:89855769-89871980	no	no	ENSG00000146281	PM20D2	ENST00000275072	PM20D2-001
RLOC_00030592	-1.96051620050396	3.2483754038401402	31.8756699539934	1.64363071867903e-08	5.535296044651871e-07	chr1:93645476-93744032	no	no	ENSG00000122483; NM_206886	CCDC18	ENST00000334652; ENST00000338949; ENST00000343253; ENST00000370276; ENST00000421014; ENST00000447456; ENST00000448243; ENST00000455267; ENST00000479653; ENST00000481180; ENST00000528942; ENST00000557479; NM_206886	CCDC18-001; CCDC18-002; CCDC18-004; CCDC18-005; CCDC18-006; CCDC18-007; CCDC18-008; CCDC18-009; CCDC18-010; CCDC18-201; CCDC18-202; CCDC18-203
RLOC_00027161	2.18941369049548	-0.0899910695484805	31.8505446319911	1.6650297860424e-08	5.59995486824827e-07	chr7:95212809-95225828	no	no	ENSG00000004799; NM_002612	PDK4	ENST00000468445; ENST00000473301; ENST00000473796; ENST00000498190; ENST00000542888; NM_002612	PDK4-002; PDK4-003; PDK4-004; PDK4-005; PDK4-201
RLOC_00009066	-1.08637063084348	4.05854417952207	31.8124032024885	1.6980491676241e-08	5.70347385325983e-07	chr2:150186499-150327624	no	no	ENSG00000187123; NM_001195685; NM_194317	LYPD6	ENST00000334166; ENST00000392854; ENST00000414420; ENST00000418762; NM_001195685; NM_194317	LYPD6-001; LYPD6-002; LYPD6-004; LYPD6-005
RLOC_00040512	1.3053576191643899	1.6649087421732198	31.7607268856075	1.74383465030443e-08	5.84954284542173e-07	chr6:31082527-31107707	no	no	ENSG00000204540	PSORS1C1	ENST00000259881; ENST00000467107; ENST00000479581; ENST00000481450; ENST00000493289; ENST00000547221; ENST00000548049; ENST00000550838; ENST00000552747	PSORS1C1-001; PSORS1C1-002; PSORS1C1-003; PSORS1C1-004; PSORS1C1-005; PSORS1C1-006; PSORS1C1-007; PSORS1C1-008; PSORS1C1-009
RLOC_00013901	-3.1924127669396096	-1.31883852270507	31.745967211638497	1.7571374001099997e-08	5.88641029036851e-07	chr5:68471651-68471754	no	no	ENSG00000238334	snoU13	ENST00000459230	snoU13.24-201
RLOC_00012125	1.37888344659374	3.35042499587448	31.6707253666961	1.82654868703525e-08	6.110897447032529e-07	chr15:89441914-89456593	no	no	ENSG00000140545; NM_001114614; NM_005928	MFGE8	ENST00000542878; ENST00000557944; ENST00000558018; ENST00000558029; ENST00000558352; ENST00000558773; ENST00000559143; ENST00000559259; ENST00000559770; ENST00000559997; ENST00000560937; NM_001114614; NM_005928	MFGE8-002; MFGE8-003; MFGE8-005; MFGE8-006; MFGE8-007; MFGE8-009; MFGE8-010; MFGE8-011; MFGE8-012; MFGE8-013; MFGE8-014
RLOC_00037528	-0.8665680673391261	8.22630308604909	31.6602484872405	1.83642912822223e-08	6.13589049928319e-07	chr12:131356424-131360469	no	no	ENSG00000132341	RAN	ENST00000392367; ENST00000392369; ENST00000448750; ENST00000464211; ENST00000477395; ENST00000535090; ENST00000536606; ENST00000537745; ENST00000539498; ENST00000541630; ENST00000541679; ENST00000543796	RAN-001; RAN-002; RAN-003; RAN-004; RAN-005; RAN-006; RAN-007; RAN-008; RAN-009; RAN-010; RAN-011; RAN-012
RLOC_00004524	0.934157057879295	5.8009372104119805	31.655150105209604	1.84125661212345e-08	6.14395718802923e-07	chr10:99344080-99433497	no	no	ENSG00000155252; ENSG00000241935	HOGA1; PI4K2A	ENST00000370631; ENST00000370642; ENST00000370646; ENST00000370647; ENST00000465608; ENST00000555577	HOGA1-001; HOGA1-002; HOGA1-003; HOGA1-004; PI4K2A-001; PI4K2A-201
RLOC_00022059	1.5642971080030301	0.935545073236578	31.6002831005026	1.8940197385215198e-08	6.31174640612014e-07	chr13:24144509-24247517	no	no	ENSG00000127863; NM_001204458; NM_001204459; NM_148957	TNFRSF19	ENST00000382258; ENST00000464735; NM_001204458; NM_001204459; NM_148957	TNFRSF19-001; TNFRSF19-003
RLOC_00017124	-0.886310797276685	5.821205858466071	31.5849207416149	1.90906258667586e-08	6.3535599289892e-07	chr19:44047464-44079610	no	no	ENSG00000073050	XRCC1	ENST00000458471; ENST00000538738; ENST00000543982	XRCC1-202; XRCC1-203; XRCC1-204
RLOC_00002116	-0.9859885000675009	3.71870769801364	31.5619464550276	1.93178266091747e-08	6.42078153354553e-07	chr18:2537524-2571508	no	no	ENSG00000101574	METTL4	ENST00000319888	METTL4-001
RLOC_00034108	1.53967303573634	0.9394765413386609	31.5444314707426	1.94928563066334e-08	6.470510059542211e-07	chr22:24825178-24890763	no	no	ENSG00000178803	C22orf45	ENST00000326341; ENST00000412790; ENST00000427813; ENST00000543438	C22orf45-001; C22orf45-002; C22orf45-003; C22orf45-201
RLOC_00016070	2.29022037057819	-0.37628561142113104	31.4521042708672	2.04420952753431e-08	6.77676752226868e-07	chr19:6531010-6535075	no	no	ENSG00000125657	TNFSF9	ENST00000245817	TNFSF9-201
RLOC_00037222	-1.3439129212208798	5.12026191481072	31.4086453536654	2.09048002071241e-08	6.921147116688929e-07	chr12:118451393-118470935	no	no	ENSG00000111445; NM_001130112; NM_001206801; NM_007370; NM_181578	RFC5	ENST00000420967; ENST00000449641; ENST00000472603; ENST00000484086; ENST00000535092; ENST00000543153; NM_001130112; NM_001206801; NM_007370; NM_181578	RFC5-004; RFC5-005; RFC5-006; RFC5-007; RFC5-008; RFC5-009
RLOC_00006081	0.97881876513701	10.6283417226679	31.4001628257474	2.0996329631363897e-08	6.942422758630179e-07	chr20:46285092-46415360	no	no	ENSG00000196562; NM_198596	SULF2	ENST00000359930; ENST00000361612; ENST00000371978; ENST00000433632; ENST00000437955; ENST00000463221; ENST00000465769; ENST00000474450; ENST00000478766; ENST00000479472; ENST00000479970; ENST00000484875; NM_198596	SULF2-001; SULF2-002; SULF2-003; SULF2-004; SULF2-005; SULF2-008; SULF2-010; SULF2-011; SULF2-013; SULF2-014; SULF2-201; SULF2-202
RLOC_00050828	-2.4068477088071	0.5082014891760971	31.3919344702834	2.1085500007809697e-08	6.96286420491356e-07	chr8:11278972-11332224	no	no	ENSG00000154319	FAM167A	ENST00000284486; ENST00000527445; ENST00000528111; ENST00000528897; ENST00000531564; ENST00000531804; ENST00000534308	FAM167A-001; FAM167A-003; FAM167A-004; FAM167A-005; FAM167A-006; FAM167A-007; FAM167A-008
RLOC_00020283	1.41235415666464	7.38814699798905	31.2662879910497	2.24952187731669e-08	7.418759973637701e-07	chr9:139743176-139755249	no	no	ENSG00000054148; ENSG00000177943; NM_001135861; NM_014172; NM_206920	MAMDC4; PHPT1	ENST00000371661; ENST00000413647; ENST00000445819; ENST00000462205; ENST00000463215; ENST00000479475; ENST00000481327; ENST00000485732; ENST00000492540; NM_001135861; NM_014172; NM_206920	MAMDC4-001; MAMDC4-002; MAMDC4-003; MAMDC4-004; MAMDC4-201; PHPT1-002; PHPT1-003; PHPT1-004; PHPT1-005
RLOC_00034288	1.04394875912075	4.72706962252737	31.2428383016318	2.27685888308539e-08	7.49920144415964e-07	chr22:31677579-31688330	no	no	ENSG00000100100; NM_001135911; NM_052880	PIK3IP1	ENST00000402249; ENST00000416925; ENST00000443175; ENST00000480654; ENST00000487265; ENST00000493034; NM_001135911; NM_052880	PIK3IP1-002; PIK3IP1-003; PIK3IP1-004; PIK3IP1-005; PIK3IP1-201; PIK3IP1-203
RLOC_00034600	-2.9729542055665896	-1.25509244047322	31.096913212405802	2.45461427477083e-08	8.07422214931076e-07	chr22:42348169-42354651	no	no	ENSG00000205704; NR_024355	CTA-250D10.15	ENST00000381348; ENST00000505157; ENST00000522737; NR_024355	CTA-250D10.15-001; CTA-250D10.15-002; CTA-250D10.15-201
RLOC_00029714	-1.0752114534641999	2.77832903565758	31.0146232132514	2.56091697693031e-08	8.41302532034138e-07	chr1:44171495-44396115	no	no	ENSG00000126091; NM_001270459; NM_001270460; NM_001270461; NM_001270462; NM_001270463; NM_001270464; NM_001270465; NM_001270466; NM_006279; NM_174963; NM_174964; NM_174965; NM_174966; NM_174967; NM_174968; NM_174969; NM_174970; NM_174971; NR_073016; NR_073017; NR_073018; NR_073019; NR_073020; NR_073021; NR_073023	ST3GAL3	ENST00000372365; ENST00000461066; ENST00000461375; ENST00000479383; ENST00000484868; ENST00000490502; ENST00000495482; ENST00000530154; ENST00000532911; NM_001270459; NM_001270460; NM_001270461; NM_001270462; NM_001270463; NM_001270464; NM_001270465; NM_001270466; NM_006279; NM_174963; NM_174964; NM_174965; NM_174966; NM_174967; NM_174968; NM_174969; NM_174970; NM_174971; NR_073016; NR_073017; NR…	ST3GAL3-009; ST3GAL3-019; ST3GAL3-020; ST3GAL3-021; ST3GAL3-022; ST3GAL3-023; ST3GAL3-024; ST3GAL3-032; ST3GAL3-035
RLOC_00016654	1.9625251255193201	2.8508529432277103	31.007274986834897	2.5706308693782e-08	8.43405437298568e-07	chr19:23734519-23741230	no	no	XLOC_013022	linc-ZNF726-1	TCONS_00026969; TCONS_00026970
RLOC_00026109	-1.15567399055919	4.8936080708384	30.8954419603657	2.72310585472896e-08	8.915040596804199e-07	chr7:33944523-34192883	no	no	ENSG00000164619	BMPER	ENST00000297161; ENST00000436222; ENST00000444773; ENST00000448280; ENST00000476525; ENST00000494786; ENST00000496609	BMPER-001; BMPER-002; BMPER-003; BMPER-004; BMPER-005; BMPER-006; BMPER-007
RLOC_00029676	-1.1278391744943401	4.11600650229995	30.894637606532502	2.72423471497002e-08	8.915040596804199e-07	chr1:43124048-43142429	no	no	ENSG00000171960; NM_006347	PPIH	ENST00000372549; ENST00000372550; ENST00000436387; ENST00000440068; ENST00000455203; ENST00000461351; NM_006347	PPIH-002; PPIH-003; PPIH-004; PPIH-005; PPIH-006; PPIH-201
RLOC_00040517	-3.16134214463584	3.6286767699751	30.8888450822579	2.7323780160909902e-08	8.930211076980301e-07	chr6:31126303-31134783	no	no	ENSG00000137310; NM_001077511; NM_007109	TCF19	ENST00000496421; ENST00000542218; NM_001077511; NM_007109	TCF19-003; TCF19-004
RLOC_00020638	1.04639710714184	8.37172588493368	30.8682892824905	2.7614732764289505e-08	9.00621396564395e-07	chr16:8768422-8875285	no	no	ENSG00000183044	ABAT	ENST00000268251; ENST00000396600; ENST00000425191	ABAT-001; ABAT-201; ABAT-202
RLOC_00024769	0.978984021583582	4.48429713525226	30.8674221594204	2.76270742622464e-08	9.00621396564395e-07	chrX:107334898-107397098	no	no	ENSG00000101844	ATG4A	ENST00000343524; ENST00000345734; ENST00000372232; ENST00000372246; ENST00000372254; ENST00000457035; ENST00000474825; ENST00000489247; ENST00000545696	ATG4A-001; ATG4A-002; ATG4A-003; ATG4A-004; ATG4A-006; ATG4A-007; ATG4A-008; ATG4A-201; ATG4A-202
RLOC_00045418	1.0111159643386998	4.538860063707269	30.8242753991284	2.8248197721460497e-08	9.196919616219749e-07	chr3:184063973-184079274	no	no	ENSG00000114859; NM_001171087; NM_001171088; NM_001171089	CLCN2	ENST00000265593; ENST00000423355; ENST00000430397; ENST00000465231; ENST00000475279; ENST00000485667; ENST00000491162; NM_001171087; NM_001171088; NM_001171089	CLCN2-001; CLCN2-005; CLCN2-006; CLCN2-007; CLCN2-008; CLCN2-009; CLCN2-201
RLOC_00028712	-1.1961354066155199	3.1993518842051802	30.8059501480085	2.85162151425377e-08	9.272322318378159e-07	chr1:10490159-10511650	no	no	ENSG00000175279; NM_001243768; NM_001270517; NM_001302; NM_199294; NR_036462; NR_037187	APITD1	ENST00000462462; ENST00000464507; ENST00000556104; ENST00000556817; NM_001243768; NM_001270517; NM_001302; NM_199294; NR_036462; NR_037187	APITD1-003; APITD1-004; APITD1-201; APITD1-202
RLOC_00048503	-1.21624736589223	4.66391158349228	30.7763728283064	2.8954185088874603e-08	9.40272388217789e-07	chr14:20811741-20825830	no	no	ENSG00000129484; NM_005484	PARP2	ENST00000429687; ENST00000527384; ENST00000527915; ENST00000528465; ENST00000529465; ENST00000530598; ENST00000532299; ENST00000534664; ENST00000539930; ENST00000555140; NM_005484	PARP2-001; PARP2-003; PARP2-006; PARP2-007; PARP2-008; PARP2-009; PARP2-010; PARP2-012; PARP2-013; PARP2-014
RLOC_00039249	2.19065228722963	-0.304045258389247	30.7723545232904	2.9014204307648097e-08	9.41021199583083e-07	chr17:59529779-59560875	no	no	ENSG00000121075	TBX4	ENST00000240335; ENST00000393853	TBX4-201; TBX4-202
RLOC_00004573	1.00199471503319	5.4572239886677405	30.6769881060648	3.0475803373908e-08	9.87167880279513e-07	chr10:102033035-102046469	no	no	NM_173809; NR_046296; NR_046314; NR_046315		NM_173809; NR_046296; NR_046314; NR_046315
RLOC_00025434	0.875665365452386	5.47383204981342	30.625499512599802	3.12953559726558e-08	1.01242663667575e-06	chrX:152082986-152142025	no	no	ENSG00000147394; NM_001178106; NM_001178107; NM_001178108; NM_001178109; NM_001178110; NM_001178113; NM_001178115; NM_007150	ZNF185	ENST00000324823; ENST00000370270; ENST00000426821; ENST00000433245; ENST00000447792; ENST00000535156; NM_001178106; NM_001178107; NM_001178108; NM_001178109; NM_001178110; NM_001178113; NM_001178115; NM_007150	ZNF185-001; ZNF185-005; ZNF185-006; ZNF185-203; ZNF185-204; ZNF185-206
RLOC_00040544	1.04419309692881	4.19259566367694	30.6208682578437	3.1370146015135e-08	1.01355827099662e-06	chr6:31462658-31477684	no	no	ENSG00000204516; NM_005931	MICB	ENST00000399150; ENST00000427115; ENST00000494577; ENST00000538442; NM_005931	MICB-002; MICB-003; MICB-201; MICB-202
RLOC_00047524	1.1912327717795201	2.6752913393236004	30.6068168654632	3.1598159227044704e-08	1.01963134844177e-06	chr4:128544426-128637540	no	no	ENSG00000164066; NM_015693	INTU	ENST00000503626; ENST00000503952; ENST00000504276; ENST00000504491; ENST00000506283; ENST00000510766; ENST00000512995; NM_015693	INTU-002; INTU-004; INTU-005; INTU-006; INTU-007; INTU-008; INTU-009
RLOC_00021608	-1.44925313760674	1.0950960181542602	30.6043045630364	3.16391012009435e-08	1.01966014756458e-06	chr16:72425087-72461323	yes	no	XLOC_012004	linc-PMFBP1-1	TCONS_00024721; TCONS_00025047
RLOC_00016899	2.2429724179718797	2.78955027415659	30.561422753831	3.23461811424215e-08	1.03998985871663e-06	chr19:38037568-38104162	yes	no	NM_001172225; NM_001172226; NM_152606; NR_038247; NR_038248; NR_038249; NR_038250; XLOC_013064	linc-ZNF540	NM_001172225; NM_001172226; NM_152606; NR_038247; NR_038248; NR_038249; NR_038250; TCONS_00027536; TCONS_00027537
RLOC_00019542	-1.7002642228703302	5.435963462331049	30.5610972121484	3.23516091164012e-08	1.03998985871663e-06	chr9:106856541-106901933	no	no	ENSG00000136824; NM_001042550; NM_001042551; NM_001265602; NM_006444	SMC2	ENST00000303219; ENST00000440179; ENST00000493955; ENST00000536893; NM_001042550; NM_001042551; NM_001265602; NM_006444	SMC2-003; SMC2-004; SMC2-202; SMC2-203
RLOC_00029097	-1.68058392255337	3.8634861659772004	30.4909371862677	3.3542983124706e-08	1.07692856286887e-06	chr1:23832920-23857285	no	no	ENSG00000007968; NM_004091	E2F2	ENST00000487237; NM_004091	E2F2-002
RLOC_00054511	0.8827570909947191	7.43530912565894	30.4818556711521	3.37003737487599e-08	1.08061903733429e-06	chr11:33719654-33757954	no	no	ENSG00000085063; ENSG00000205177; NM_000611; NM_001127223; NM_001127225; NM_001127226; NM_001127227; NM_001166692; NM_203329; NM_203330; NM_203331	C11orf91; CD59	ENST00000379011; ENST00000451594; ENST00000525763; ENST00000527926; ENST00000528987; ENST00000531145; ENST00000533181; ENST00000533403; ENST00000534312; NM_000611; NM_001127223; NM_001127225; NM_001127226; NM_001127227; NM_001166692; NM_203329; NM_203330; NM_203331	C11orf91-001; C11orf91-002; C11orf91-201; CD59-004; CD59-010; CD59-011; CD59-012; CD59-013; CD59-014
RLOC_00049156	-1.87235417307062	3.04977567220092	30.4485410479743	3.42841071763692e-08	1.09795392290611e-06	chr14:50110270-50154909	no	no	ENSG00000100479; NM_001197330; NM_001197331; NM_002692	POLE2	ENST00000539565; ENST00000553805; ENST00000553850; ENST00000554377; ENST00000554671; ENST00000554851; ENST00000555724; ENST00000556584; ENST00000556937; NM_001197330; NM_001197331; NM_002692	POLE2-002; POLE2-003; POLE2-004; POLE2-005; POLE2-006; POLE2-007; POLE2-008; POLE2-010; POLE2-011
RLOC_00010333	-1.6719856597861698	0.357895907155011	30.440598306887	3.44247674796488e-08	1.10107359300485e-06	chr2:232373137-232379050	yes	yes	ENSG00000181798	LINC00471	ENST00000313064	LINC00471-001
RLOC_00048746	0.850659109709359	7.96857363171559	30.416186820493802	3.4860706932301804e-08	1.11361806586751e-06	chr14:23340822-23348408	no	no	ENSG00000197324	LRP10	ENST00000359591; ENST00000470660; ENST00000546834; ENST00000551466; ENST00000553002	LRP10-001; LRP10-002; LRP10-003; LRP10-004; LRP10-005
RLOC_00046881	1.05245416995313	2.73887723182346	30.393190004688602	3.52764412260986e-08	1.1254864581659999e-06	chr4:77816082-77819002	no	no	ENSG00000186212	ANKRD56	ENST00000334306	ANKRD56-001
RLOC_00034598	-2.6841820527726603	-0.0228263746144361	30.305597768266303	3.6905927219107994e-08	1.17600113516707e-06	chr22:42321036-42322777	no	no	ENSG00000159958; NM_052945	TNFRSF13C	ENST00000291232; NM_052945	TNFRSF13C-001
RLOC_00054145	-1.07461656806906	5.29780946454163	30.2768984856209	3.74560575013213e-08	1.19203902997955e-06	chr11:9595228-9614837	no	no	ENSG00000166483; ENSG00000238387; ENSG00000243869; NM_001143976; NM_003390	AC122179.1; WEE1; snoU13	ENST00000458785; ENST00000470034; ENST00000524549; ENST00000524612; ENST00000527848; ENST00000530175; ENST00000530712; ENST00000532275; NM_001143976; NM_003390	AC122179.1-201; WEE1-003; WEE1-004; WEE1-005; WEE1-006; WEE1-007; WEE1-008; snoU13.49-201
RLOC_00014812	-0.9446179506425519	6.45427009611396	30.2606609290925	3.7770942927421e-08	1.20055955921615e-06	chr5:130494720-130507428	no	no	ENSG00000169567; NR_024610; NR_024611	HINT1	ENST00000304043; ENST00000504202; ENST00000506207; ENST00000506908; ENST00000508488; ENST00000511475; ENST00000513012; ENST00000520028; NR_024610; NR_024611	HINT1-001; HINT1-003; HINT1-005; HINT1-006; HINT1-007; HINT1-008; HINT1-009; HINT1-010
RLOC_00012140	1.67541605971662	0.698405356098474	30.2404554399815	3.8166482067806503e-08	1.21161924369869e-06	chr15:89998680-90039775	no	no	ENSG00000140519	RHCG	ENST00000268122; ENST00000536247; ENST00000544600; ENST00000558030; ENST00000558184; ENST00000558360; ENST00000559638; ENST00000560081	RHCG-001; RHCG-002; RHCG-003; RHCG-004; RHCG-005; RHCG-007; RHCG-201; RHCG-202
RLOC_00022732	-1.21777741828043	2.69650148600061	30.132696454545805	4.0347107814092e-08	1.27924952048167e-06	chr13:73302042-73329352	no	no	ENSG00000136122; NM_024808	BORA	ENST00000377814; ENST00000377815; ENST00000464754; NM_024808	BORA-002; BORA-003; BORA-201
RLOC_00047256	-0.982846660776177	5.5380952140127695	30.074925367960898	4.15671266423831e-08	1.3162923436754699e-06	chr4:108910870-108955648	no	no	ENSG00000138796; NM_005327	HADH	ENST00000403312; ENST00000454409; ENST00000505878; ENST00000507260; ENST00000510728; ENST00000511742; ENST00000514776; ENST00000515462; NM_005327	HADH-002; HADH-003; HADH-004; HADH-006; HADH-007; HADH-008; HADH-009; HADH-201
RLOC_00002598	-1.49856844311401	3.29643011793814	29.971848457944898	4.38364553628584e-08	1.3851046113481e-06	chr18:51884955-51904614	no	no	ENSG00000166845; NM_173529	C18orf54	ENST00000300091; ENST00000382911; NM_173529	C18orf54-001; C18orf54-201
RLOC_00040421	1.16049433691265	2.69856209754359	29.9712957694247	4.3848951953910696e-08	1.3851046113481e-06	chr6:29694378-29716746	no	no	ENSG00000214922; ENSG00000250991; NR_026973	HLA-F-AS1; MICE	ENST00000399247; ENST00000434086; ENST00000458236; ENST00000510438; NR_026973	HLA-F-AS1-001; HLA-F-AS1-002; HLA-F-AS1-003; MICE-001
RLOC_00012134	-2.0814094645295	5.895431881646099	29.872223592866803	4.6147683018428604e-08	1.45591079262601e-06	chr15:89787180-89859712	no	no	ENSG00000140525	FANCI	ENST00000300027; ENST00000310775; ENST00000447611; ENST00000451393	FANCI-001; FANCI-201; FANCI-202; FANCI-203
RLOC_00048112	-1.05831231496539	3.22849195274141	29.8667935274157	4.6277108521554005e-08	1.45818710762223e-06	chr4:174291120-174298476	no	no	ENSG00000164105; NM_003864	SAP30	ENST00000504618; NM_003864	SAP30-002
RLOC_00004362	-1.53934678646689	0.6713420733201351	29.8560516800241	4.6534212517451296e-08	1.46447595883104e-06	chr10:91426944-91461177	no	no	ENSG00000235100; NR_026835; XLOC_008897	RP11-80H5.4; linc-PANK1-2	ENST00000449882; NR_026835; TCONS_00018570; TCONS_00018571	RP11-80H5.4-001
RLOC_00044560	-1.3081347824543401	7.23419469020741	29.853515614766003	4.65951212635845e-08	1.46458245354427e-06	chr3:129033614-129034745	no	no	NM_006026		NM_006026
RLOC_00052196	1.22247532365958	2.00853315687502	29.841498562258398	4.68848228532704e-08	1.47187125751451e-06	chr8:95261481-95274573	no	no	ENSG00000164949; NM_005261	GEM	ENST00000297596; ENST00000396194; ENST00000521817; ENST00000523433; ENST00000523660; NM_005261	GEM-001; GEM-002; GEM-003; GEM-004; GEM-005
RLOC_00024772	1.5334391307147102	7.31194781223347	29.8163242943639	4.74975758792826e-08	1.4892712831115e-06	chrX:107683074-107939527	no	no	ENSG00000188153; NM_000495; NM_033380	COL4A5	ENST00000328300; ENST00000470339; ENST00000477429; ENST00000483338; ENST00000489230; ENST00000504541; ENST00000505728; ENST00000508186; ENST00000510690; ENST00000515658; NM_000495; NM_033380	COL4A5-002; COL4A5-003; COL4A5-004; COL4A5-005; COL4A5-006; COL4A5-007; COL4A5-008; COL4A5-009; COL4A5-010; COL4A5-011
RLOC_00037874	1.02543154195592	6.89264918922681	29.7219156038379	4.98678574801447e-08	1.5616674679514e-06	chr17:7743222-7756837	no	no	ENSG00000132510; NM_001080424	KDM6B	ENST00000254846; ENST00000448097; NM_001080424	KDM6B-201; KDM6B-202
RLOC_00042892	1.17016993844267	7.60197127969018	29.7169253855893	4.9996391886175096e-08	1.56376921059216e-06	chr3:14186647-14220068	no	no	ENSG00000154767; NM_001145769; NR_027299	XPC	ENST00000285021; ENST00000427795; ENST00000452172; ENST00000455144; ENST00000477324; ENST00000511155; ENST00000538683; ENST00000542703; ENST00000545431; NM_001145769; NR_027299	XPC-001; XPC-004; XPC-005; XPC-006; XPC-007; XPC-008; XPC-202; XPC-203; XPC-204
RLOC_00013789	-0.925643307548963	3.98168332060804	29.714230863409	5.0065933372525e-08	1.56402290020183e-06	chr5:60240956-60448843	no	no	ENSG00000164182; NM_174889	NDUFAF2	ENST00000502658; ENST00000511107; ENST00000512623; NM_174889	NDUFAF2-002; NDUFAF2-003; NDUFAF2-004
RLOC_00009414	-1.0151864925848	4.69759769623447	29.7103133057165	5.0167212442298605e-08	1.56526621174133e-06	chr2:175664042-175869991	no	no	ENSG00000128656; NM_001025201; NM_001206602; NM_001822; NR_038133	CHN1	ENST00000409089; ENST00000409597; ENST00000413882; ENST00000425395; ENST00000443238; ENST00000444394; ENST00000444573; ENST00000451799; ENST00000469597; ENST00000481174; ENST00000485882; ENST00000490654; ENST00000491801; ENST00000492964; NM_001025201; NM_001206602; NM_001822; NR_038133	CHN1-005; CHN1-006; CHN1-007; CHN1-008; CHN1-009; CHN1-010; CHN1-011; CHN1-012; CHN1-013; CHN1-014; CHN1-015; CHN1-016; CHN1-017; CHN1-018
RLOC_00046834	3.5444551608617996	-1.7139117971992202	29.6870249195346	5.07735291495913e-08	1.58224486187099e-06	chr4:75858285-75971455	no	no	ENSG00000169116; NM_015393	PARM1	ENST00000513238; NM_015393	PARM1-002
RLOC_00014418	-1.67687650669485	0.293878223476852	29.641676089668103	5.19753419490555e-08	1.61588526940865e-06	chr5:98105322-98109173	no	no	ENSG00000246763	CTC-463N11.3	ENST00000498871; ENST00000501938; ENST00000505362; ENST00000505677; ENST00000515003	CTC-463N11.3-001; CTC-463N11.3-002; CTC-463N11.3-003; CTC-463N11.3-004; CTC-463N11.3-005
RLOC_00029288	1.2302328294967801	2.04740452029571	29.6415034954633	5.1979969978227994e-08	1.61588526940865e-06	chr1:28567780-28573385	no	no	XLOC_000757	linc-DNAJC8-2	TCONS_00001440; TCONS_00001441
RLOC_00036983	1.45549522264555	2.12159027530461	29.6226710210145	5.24874419459387e-08	1.62967106334585e-06	chr12:107712190-108051493	no	no	ENSG00000151136; ENSG00000222160	BTBD11; Y_RNA	ENST00000280758; ENST00000357167; ENST00000410228; ENST00000415943; ENST00000420571; ENST00000490090; ENST00000494235; ENST00000550706	BTBD11-001; BTBD11-002; BTBD11-003; BTBD11-004; BTBD11-005; BTBD11-006; BTBD11-007; Y_RNA.645-201
RLOC_00039251	-1.891419993184	7.456875278504911	29.6184217116227	5.26026312236413e-08	1.63125821066249e-06	chr17:59756547-59940920	no	no	NM_032043		NM_032043
RLOC_00030712	-1.31209311027722	3.25953897937419	29.6092663609437	5.28516737635213e-08	1.6369873649869199e-06	chr1:100523546-100598511	no	no	ENSG00000156876; ENSG00000241073; NM_194292	RP4-714D9.2; SASS6	ENST00000432294; ENST00000462159; ENST00000535161; ENST00000539329; NM_194292	RP4-714D9.2-001; SASS6-002; SASS6-201; SASS6-202
RLOC_00020818	-1.3159059098269499	3.6153647674047	29.5956598022933	5.32239815791609e-08	1.64651588214512e-06	chr16:20817767-20860800	no	no	NM_001144924; NM_001199053; NM_030941		NM_001144924; NM_001199053; NM_030941
RLOC_00032980	-0.992304638407131	7.9519182246529505	29.572827004043997	5.38546552011455e-08	1.66400427356937e-06	chr1:220141942-220219798	no	no	ENSG00000136628; NM_004446	EPRS	ENST00000435048; ENST00000464052; ENST00000468487; ENST00000477030; ENST00000485821; ENST00000536921; NM_004446	EPRS-002; EPRS-003; EPRS-004; EPRS-005; EPRS-201; EPRS-202
RLOC_00029170	-1.56778263125333	2.8979733935119105	29.569626423130998	5.3943656012039196e-08	1.66473391765639e-06	chr1:26158414-26185848	no	no	ENSG00000127423	C1orf135	ENST00000374298; ENST00000481602; ENST00000538789	C1orf135-001; C1orf135-002; C1orf135-201
RLOC_00025276	2.08177891193507	-0.385667975712735	29.5544106356188	5.4368791950638905e-08	1.67582257029451e-06	chrX:141290128-141293076	no	no	NM_016249		NM_016249
RLOC_00037027	-1.06257464395067	4.17215528827991	29.523024408864604	5.52563711550226e-08	1.70112117243879e-06	chr12:109525993-109531293	no	no	ENSG00000189046; NM_001001655; NM_001145375; NM_001205179; NM_001205180	ALKBH2	ENST00000429722; ENST00000536358; ENST00000536720; ENST00000540305; ENST00000543444; NM_001001655; NM_001145375; NM_001205179; NM_001205180	ALKBH2-004; ALKBH2-007; ALKBH2-008; ALKBH2-009; ALKBH2-201
RLOC_00040764	3.9654064185583597	-1.85755636300488	29.487088164896697	5.62904632461468e-08	1.7308637611677502e-06	chr6:36358328-36410666	no	no	ENSG00000179165	PXT1	ENST00000454782; ENST00000459696; ENST00000538109	PXT1-001; PXT1-002; PXT1-201
RLOC_00028340	2.4507427202974	-0.17383742945651698	29.4844867857237	5.63660681550575e-08	1.73109782295267e-06	chr7:155755326-155757594	no	no	ENSG00000204876	AC021218.2	ENST00000377722	AC021218.2-001
RLOC_00020085	-0.902931902227425	4.776959071060889	29.472639248717602	5.6711686701164296e-08	1.7396139077248698e-06	chr9:133569108-133580248	no	no	ENSG00000130713; NM_014285	EXOSC2	ENST00000372350; ENST00000372351; ENST00000372352; ENST00000372358; ENST00000430138; ENST00000463488; ENST00000467138; ENST00000490641; ENST00000491115; ENST00000495699; ENST00000546165; NM_014285	EXOSC2-001; EXOSC2-002; EXOSC2-003; EXOSC2-004; EXOSC2-005; EXOSC2-006; EXOSC2-007; EXOSC2-008; EXOSC2-009; EXOSC2-010; EXOSC2-201
RLOC_00035515	-1.66204199061692	0.355052125707606	29.4151762270029	5.8418372117955995e-08	1.78980957174869e-06	chr12:31173697-31226781	yes	yes	ENSG00000245614	RP11-551L14.5	ENST00000500527; ENST00000535870	RP11-551L14.5-001; RP11-551L14.5-002
RLOC_00039593	-2.3925208807823997	5.2293438033851	29.3651652688411	5.99455577215304e-08	1.8332688078851898e-06	chr17:76170160-76183075	no	no	ENSG00000167900	TK1	ENST00000301634; ENST00000405273	TK1-001; TK1-201
RLOC_00003551	-0.935375194922653	4.4953026986807	29.3640240936085	5.998086869475111e-08	1.8332688078851898e-06	chr10:44051792-44070066	no	no	ENSG00000196793; NM_001099282; NM_001099283; NM_001099284	ZNF239	ENST00000306006; ENST00000374446; NM_001099282; NM_001099283; NM_001099284	ZNF239-001; ZNF239-002
RLOC_00016748	-1.5759620451638001	0.6648843967817359	29.3423753179944	6.065470068151651e-08	1.85164110233982e-06	chr19:34286903-34287633	no	no	XLOC_013044	linc-KCTD15	TCONS_00026997
RLOC_00046826	-1.66774435931406	1.4453148756853602	29.3345698940377	6.08995053682148e-08	1.85688791218533e-06	chr4:75310851-75320633	no	no	ENSG00000109321	AREG	ENST00000395748; ENST00000502307; ENST00000511560	AREG-001; AREG-002; AREG-003
RLOC_00016026	-2.43066838266598	4.07113382059968	29.309901732771202	6.16797102233364e-08	1.87842753861979e-06	chr19:4909510-4960812	no	no	ENSG00000034063; NM_001048201; NM_013282	UHRF1	ENST00000262952; ENST00000396708; ENST00000398240; ENST00000455180; ENST00000543616; NM_001048201; NM_013282	UHRF1-201; UHRF1-202; UHRF1-203; UHRF1-204; UHRF1-205
RLOC_00037889	2.4066409172955296	-0.926342362360667	29.3042889945998	6.185862397170098e-08	1.8816255272634498e-06	chr17:7975954-7990760	no	no	ENSG00000179477	ALOX12B	ENST00000319144	ALOX12B-001
RLOC_00014292	-0.9163906896296979	4.10544557842646	29.2768757640487	6.27399584801687e-08	1.90615673377696e-06	chr5:89688078-89705478	no	no	ENSG00000153140	CETN3	ENST00000283122; ENST00000518458; ENST00000522083; ENST00000522565; ENST00000522842; ENST00000522864	CETN3-001; CETN3-002; CETN3-003; CETN3-004; CETN3-005; CETN3-006
RLOC_00029051	2.78018177655174	-1.17772107481697	29.2374771512441	6.40287040110431e-08	1.9429926151622897e-06	chr1:22138758-22150456	no	no	ENSG00000187942	LDLRAD2	ENST00000344642; ENST00000484271; ENST00000543870	LDLRAD2-001; LDLRAD2-002; LDLRAD2-201
RLOC_00029438	1.0842106045703	4.642626168123059	29.227873113853303	6.43468564995532e-08	1.95032257914122e-06	chr1:33611003-33647660	no	no	ENSG00000116525; NM_018207	TRIM62	ENST00000373430; ENST00000373432; ENST00000482586; ENST00000485148; ENST00000486583; ENST00000543586; NM_018207	TRIM62-002; TRIM62-003; TRIM62-004; TRIM62-005; TRIM62-201; TRIM62-202
RLOC_00015192	2.2291203383455698	-0.45629798439253494	29.174648141974398	6.6138968991392e-08	2.0022570160771e-06	chr5:147647870-147763363	yes	no	ENSG00000247199; XLOC_005049	RP11-373N22.3; linc-C5orf46-1	ENST00000501695; TCONS_00010529	RP11-373N22.3-001
RLOC_00029370	3.7396292813086496	-1.7825505994749098	29.1619270041469	6.657464954153861e-08	2.01305294219427e-06	chr1:31971839-31974167	no	no	NR_034112		NR_034112
RLOC_00005675	0.9527072203483309	6.843720277372809	29.1545033006657	6.683022815545661e-08	2.01838387762506e-06	chr20:30252255-30311792	no	no	ENSG00000171552	BCL2L1	ENST00000307677; ENST00000376055; ENST00000376062; ENST00000420488; ENST00000420653; ENST00000422920; ENST00000434194; ENST00000439267; ENST00000450273; ENST00000456404	BCL2L1-001; BCL2L1-002; BCL2L1-003; BCL2L1-004; BCL2L1-005; BCL2L1-006; BCL2L1-007; BCL2L1-008; BCL2L1-009; BCL2L1-201
RLOC_00033806	-0.9790541143136958	5.209343181174701	29.1371311516467	6.743215423622009e-08	2.03415005551441e-06	chr22:20103461-20114558	no	no	ENSG00000099901; NM_002882	RANBP1	ENST00000402752; ENST00000411892; ENST00000416427; ENST00000418705; ENST00000421656; ENST00000423859; ENST00000432879; ENST00000435265; ENST00000447917; ENST00000448394; ENST00000467920; ENST00000486575; ENST00000488484; NM_002882	RANBP1-001; RANBP1-002; RANBP1-003; RANBP1-004; RANBP1-005; RANBP1-006; RANBP1-007; RANBP1-008; RANBP1-009; RANBP1-011; RANBP1-012; RANBP1-013; RANBP1-202
RLOC_00051580	2.22826094323602	-0.594073545352349	29.1047845660517	6.85674397722068e-08	2.06594913207146e-06	chr8:54427731-54436491	yes	yes	ENSG00000237807	RP11-400K9.4	ENST00000426023	RP11-400K9.4-001
RLOC_00005373	1.7229345127259197	0.252838622707558	29.100080200177498	6.87341390516816e-08	2.06852385373028e-06	chr20:13202418-13280104	no	no	ENSG00000101230	ISM1	ENST00000262487; ENST00000447521	ISM1-001; ISM1-201
RLOC_00053153	1.88332204218694	0.0255608392681362	29.096302939126	6.88682802309937e-08	2.07011383079233e-06	chr21:23470936-23488847	yes	no	ENSG00000184856; NR_038400	LINC00308	ENST00000419431; NR_038400	LINC00308-001
RLOC_00027318	2.3196786939118503	-0.7416768473422909	29.0860335712506	6.92343018901571e-08	2.07760449609551e-06	chr7:100547187-100610899	no	no	ENSG00000169894	MUC3A	ENST00000319509; ENST00000422757; ENST00000480291; ENST00000483133; ENST00000483366	MUC3A-001; MUC3A-002; MUC3A-004; MUC3A-005; MUC3A-006
RLOC_00025205	-1.17269262745264	2.0643801480718897	29.0847361236088	6.92806840999643e-08	2.07760449609551e-06	chrX:135923090-135929956	yes	yes	ENSG00000232611	RP11-1114A5.4	ENST00000435597	RP11-1114A5.4-001
RLOC_00016507	0.937884968473189	4.30395578318788	29.0806271812368	6.94277794327164e-08	2.07956619336113e-06	chr19:18208603-18260534	no	no	ENSG00000099308	MAST3	ENST00000262811	MAST3-201
RLOC_00033294	0.9377825046299709	4.79741266096827	29.0246998579247	7.14613093775806e-08	2.1379611477711e-06	chr1:233086351-233114397	no	no	ENSG00000135778	NTPCR	ENST00000366627; ENST00000366628; ENST00000479125; ENST00000487953; ENST00000490098; ENST00000490807; ENST00000494689; ENST00000496662	NTPCR-001; NTPCR-002; NTPCR-003; NTPCR-004; NTPCR-005; NTPCR-006; NTPCR-007; NTPCR-008
RLOC_00052959	-1.20115563395271	6.325436265958201	29.0032320889709	7.225763924630769e-08	2.15924823381572e-06	chr8:145654163-145669797	no	no	ENSG00000160949; NM_013432	TONSL	ENST00000409379; ENST00000422691; ENST00000497613; NM_013432	TONSL-001; TONSL-002; TONSL-201
RLOC_00021342	1.4334836388143402	4.09283733184962	28.975627267316998	7.3294700006325e-08	2.18767064731657e-06	chr16:57792129-57836924	no	no	ENSG00000140859; NM_001130099; NM_001130100; NM_005550	KIFC3	ENST00000465878; ENST00000539578; ENST00000540079; ENST00000541240; ENST00000543930; NM_001130099; NM_001130100; NM_005550	KIFC3-002; KIFC3-203; KIFC3-204; KIFC3-205; KIFC3-206
RLOC_00013520	3.8471503201516604	-1.8555628336282801	28.9292125606598	7.50721426370183e-08	2.23809924067738e-06	chr5:38425138-38427478	no	no	ENSG00000249491	EGFLAM-AS1	ENST00000508986	EGFLAM-AS1-001
RLOC_00002308	-0.9105075650927921	5.10940493428082	28.8915096951001	7.6547711260637e-08	2.2794207353167497e-06	chr18:19192260-19209097	no	no	NM_006938		NM_006938
RLOC_00044077	-1.4144884394339	1.55026413562577	28.8853497317381	7.67915392759225e-08	2.2824026030471198e-06	chr3:100120037-100174768	no	no	ENSG00000206535; NM_001085451	LNP1	ENST00000466996; ENST00000489752; NM_001085451	LNP1-002; LNP1-004
RLOC_00014828	1.54526933861426	0.77434071626534	28.8844519247963	7.68271418229136e-08	2.2824026030471198e-06	chr5:131535149-131539180	no	no	ENSG00000224431	AC063976.7	ENST00000425667	AC063976.7-001
RLOC_00032874	-3.1087405261308394	3.2176244850267204	28.8527941258075	7.80931624238319e-08	2.31730992460462e-06	chr1:212208919-212280742	no	no	ENSG00000143476	DTL	ENST00000366991; ENST00000420235; ENST00000463791; ENST00000475419; ENST00000489149; ENST00000496442; ENST00000542077	DTL-001; DTL-002; DTL-003; DTL-004; DTL-005; DTL-201; DTL-202
RLOC_00025120	-1.1462810913766899	5.363948311050191	28.849902419638198	7.82098408429343e-08	2.31807048645065e-06	chrX:133594175-133654543	no	no	ENSG00000165704; NM_000194	HPRT1	ENST00000370796; ENST00000462974; ENST00000475720; NM_000194	HPRT1-002; HPRT1-003; HPRT1-201
RLOC_00049053	-1.0831829750975202	2.75178545176682	28.787689595991697	8.07628290547189e-08	2.3909553810850496e-06	chr14:39583427-39605950	no	no	ENSG00000092208; NM_001009182; NM_001009183	GEMIN2	ENST00000308317; ENST00000412033; ENST00000524781; ENST00000524980; ENST00000525153; ENST00000525430; ENST00000527381; ENST00000529365; ENST00000531684; ENST00000534684; NM_001009182; NM_001009183	GEMIN2-001; GEMIN2-004; GEMIN2-005; GEMIN2-006; GEMIN2-007; GEMIN2-008; GEMIN2-009; GEMIN2-010; GEMIN2-011; GEMIN2-012
RLOC_00034779	1.18661380018016	4.1755064347983994	28.7035337533247	8.43496746448217e-08	2.49424241168079e-06	chr22:50702142-50709196	no	no	ENSG00000185386	MAPK11	ENST00000330651; ENST00000395764; ENST00000417877; ENST00000449719; ENST00000495277	MAPK11-001; MAPK11-002; MAPK11-003; MAPK11-004; MAPK11-201
RLOC_00017462	-1.20447215173992	7.0601263708974	28.699150445275997	8.454081122044169e-08	2.49699426180098e-06	chr19:51300961-51307974	no	no	NM_199249; NM_199250		NM_199249; NM_199250
RLOC_00002258	-1.1314622123678701	2.22393436116683	28.669336751770896	8.58524193721532e-08	2.5327955935284098e-06	chr18:12407895-12432232	no	no	ENSG00000256786; NM_001142405; NM_006553	AP001029.2	ENST00000430510; NM_001142405; NM_006553	AP001029.2-201
RLOC_00039530	-0.970708312593182	3.95195617120313	28.611493458127605	8.84555895154374e-08	2.60657327437851e-06	chr17:74261283-74266584	no	no	ENSG00000185262; NM_182565	FAM100B	ENST00000327490; NM_182565	FAM100B-001
RLOC_00054956	-0.8337751386850749	7.02933789645661	28.6091731854885	8.856164489643411e-08	2.6066814786857997e-06	chr11:57093459-57103347	no	no	ENSG00000149136; ENSG00000238692	SSRP1; snoU13	ENST00000278412; ENST00000293880; ENST00000459327; ENST00000526696; ENST00000529002	SSRP1-001; SSRP1-002; SSRP1-003; SSRP1-004; snoU13.199-201
RLOC_00055520	-1.36623626142554	1.13387942058647	28.5754143626826	9.0119190211774e-08	2.64946256673414e-06	chr11:69290399-69291552	yes	yes	XLOC_009485	linc-MRGPRF-1	TCONS_00020094
RLOC_00036187	-1.1513406576415102	8.62850681173007	28.5357113731472	9.19861453350733e-08	2.7012309806585603e-06	chr12:57869228-57911352	no	no	ENSG00000166986; NM_004990	MARS	ENST00000447721; ENST00000537638; ENST00000545888; ENST00000546481; ENST00000546971; ENST00000547062; ENST00000547501; ENST00000547665; ENST00000548146; ENST00000548202; ENST00000548630; ENST00000548674; ENST00000548714; ENST00000548944; ENST00000549048; ENST00000549074; ENST00000549133; ENST00000549603; ENST00000549827; ENST00000550449; ENST00000551172; ENST00000551431; ENST00000551805; ENST0000…	MARS-001; MARS-002; MARS-004; MARS-005; MARS-007; MARS-008; MARS-009; MARS-010; MARS-011; MARS-012; MARS-013; MARS-014; MARS-015; MARS-016; MARS-017; MARS-018; MARS-019; MARS-020; MARS-021; MARS-022; MARS-023; MARS-024; MARS-025; MARS-026; MARS-027; MARS-028; MARS-029; MARS-030; MARS-031; MARS-033; MARS-034
RLOC_00045735	-1.4260679395621698	1.23843060222569	28.5170273458853	9.28780873103856e-08	2.724281224565e-06	chr4:206389-248630	no	no	ENSG00000198155; NR_027481	ZNF876P	ENST00000356347; ENST00000398732; NR_027481	ZNF876P-001; ZNF876P-002
RLOC_00029254	0.89454272448521	5.30857401378717	28.493991202285105	9.398973028561359e-08	2.75371522793064e-06	chr1:27860546-27930942	no	no	ENSG00000126705; NM_001029882	AHDC1	ENST00000247087; ENST00000407475; ENST00000479753; ENST00000480033; ENST00000482400; ENST00000487743; ENST00000490295; NM_001029882	AHDC1-001; AHDC1-002; AHDC1-003; AHDC1-004; AHDC1-005; AHDC1-006; AHDC1-007
RLOC_00018400	-2.5073783403050496	2.5392969608465	28.4760474796878	9.48648602594441e-08	2.7761601634545397e-06	chr9:34252378-34329198	no	no	ENSG00000186638; NM_194313	KIF24	ENST00000345050; ENST00000402558; ENST00000420188; ENST00000443226; NM_194313	KIF24-001; KIF24-002; KIF24-201; KIF24-203
RLOC_00030077	2.5941323165025203	-0.968660303123859	28.4720877223295	9.505907793066929e-08	2.7786499702811e-06	chr1:57184477-57285369	no	no	ENSG00000187889; NM_001004303	C1orf168	ENST00000371240; ENST00000484327; ENST00000493000; ENST00000497991; NM_001004303	C1orf168-002; C1orf168-003; C1orf168-004; C1orf168-005
RLOC_00048133	-1.12463667839231	3.55955572039728	28.425638770040802	9.73672694973593e-08	2.84285628601235e-06	chr4:175204828-175252744	no	no	ENSG00000164118; NM_001040157	CEP44	ENST00000296519; ENST00000396791; ENST00000426172; ENST00000457424; ENST00000503053; ENST00000505124; ENST00000508483; ENST00000514712; ENST00000515299; NM_001040157	CEP44-002; CEP44-003; CEP44-004; CEP44-005; CEP44-006; CEP44-007; CEP44-008; CEP44-201; CEP44-202
RLOC_00031051	-0.9668460475804069	4.46562849524103	28.405623840436302	9.837910866564929e-08	2.86910894229946e-06	chr1:117653677-117664486	no	no	ENSG00000134253; NM_001145635; NM_025188	TRIM45	ENST00000369461; ENST00000485032; ENST00000497970; NM_001145635; NM_025188	TRIM45-003; TRIM45-004; TRIM45-005
RLOC_00040050	-0.95131761381226	6.62515120721673	28.3923607989708	9.90554092378292e-08	2.8855271386672e-06	chr6:17393447-17556671	no	no	ENSG00000112186	CAP2	ENST00000229922; ENST00000378990; ENST00000378994; ENST00000465994; ENST00000476263; ENST00000479291; ENST00000489374; ENST00000493172	CAP2-001; CAP2-003; CAP2-004; CAP2-005; CAP2-006; CAP2-007; CAP2-008; CAP2-201
RLOC_00004593	-1.5984137559405902	1.03748310716609	28.3735303490339	1.0002361002740199e-07	2.9104012700544603e-06	chr10:102819376-102820683	no	no	XLOC_008922	linc-PDZD7	TCONS_00018588
RLOC_00019236	1.16840940288416	6.2760301520218205	28.352485441630897	1.01116897029466e-07	2.93885410772855e-06	chr9:91605778-91617250	no	no	ENSG00000186354; ENSG00000213694; NM_001001938; NM_001142413; NM_005226	C9orf47; S1PR3	ENST00000375846; ENST00000375850; NM_001001938; NM_001142413; NM_005226	C9orf47-002; S1PR3-001
RLOC_00031964	1.17565251614946	3.5418038381174504	28.342967401696	1.0161528589660001e-07	2.94997169775079e-06	chr1:162760492-162782316	no	no	ENSG00000132196; NM_016371	HSD17B7	ENST00000367913; ENST00000367915; ENST00000367917; ENST00000413934; ENST00000463037; ENST00000466176; ENST00000470195; ENST00000484251; ENST00000485405; ENST00000488656; ENST00000494450; NM_016371	HSD17B7-002; HSD17B7-003; HSD17B7-004; HSD17B7-005; HSD17B7-006; HSD17B7-007; HSD17B7-008; HSD17B7-009; HSD17B7-010; HSD17B7-011; HSD17B7-201
RLOC_00020506	-2.41566290814666	2.97709749724755	28.3032611034886	1.03721102333144e-07	3.00767570091327e-06	chr16:2510087-2514964	no	no	ENSG00000162062	C16orf59	ENST00000361837; ENST00000483320	C16orf59-001; C16orf59-002
RLOC_00045427	0.958407358277147	5.9083547935058	28.289353882940503	1.04468964155545e-07	3.0259156170650398e-06	chr3:184279572-184299408	no	no	ENSG00000182580	EPHB3	ENST00000330394; ENST00000473079; ENST00000482987	EPHB3-001; EPHB3-002; EPHB3-003
RLOC_00043881	1.3169601979349699	1.1415514313585	28.2655405045215	1.0576209984012999e-07	3.05665452413019e-06	chr3:75716700-75721122	yes	yes	ENSG00000234317	AC108724.1	ENST00000431462	AC108724.1-201
RLOC_00004589	-0.8978247300953258	4.19866914983428	28.265389856154	1.0577033133380599e-07	3.05665452413019e-06	chr10:102747124-102753265	no	no	ENSG00000107815; NM_001163812; NM_001163813; NM_001163814; NM_021830	C10orf2	ENST00000459764; ENST00000476766; NM_001163812; NM_001163813; NM_001163814; NM_021830	C10orf2-003; C10orf2-005
RLOC_00041260	1.22390372422372	5.004720959127769	28.179534693001198	1.10567500698688e-07	3.19166504284422e-06	chr6:71998477-72011750	no	no	ENSG00000119900; NM_024576	OGFRL1	ENST00000467503; NM_024576	OGFRL1-002
RLOC_00031645	0.837686616633927	6.40350114341961	28.120541680282603	1.1398953961796e-07	3.28346020887629e-06	chr1:154975106-154989159	no	no	ENSG00000160685; NM_001252406; NM_001256455; NR_045515; NR_046206; NR_049765	ZBTB7B	ENST00000292176; NM_001252406; NM_001256455; NR_045515; NR_046206; NR_049765	ZBTB7B-002
RLOC_00016467	0.8656854060234499	6.551704489796231	28.120271519337397	1.1400545265697698e-07	3.28346020887629e-06	chr19:17186591-17324103	no	no	ENSG00000099331; NM_001130065; NM_004145	MYO9B	ENST00000319396; ENST00000397274; NM_001130065; NM_004145	MYO9B-201; MYO9B-202
RLOC_00017500	-3.4834956973164797	-1.60111160854822	28.098516702105602	1.1529419081619e-07	3.3168249696951303e-06	chr19:51917552-51918219	no	no	ENSG00000254760	CTD-2616J11.3	ENST00000532473	CTD-2616J11.3-001
RLOC_00006867	1.26797935787831	5.69381808674147	28.062689347870002	1.1744847186012198e-07	3.37498656157869e-06	chr2:25264973-25378243	no	no	ENSG00000084710; NM_014971	EFR3B	ENST00000264719; ENST00000401432; ENST00000402191; ENST00000405108; ENST00000545169; NM_014971	EFR3B-001; EFR3B-002; EFR3B-004; EFR3B-005; EFR3B-201
RLOC_00042808	-2.3274106919918798	-0.587627758380241	28.048397748846998	1.18319031769786e-07	3.39616972813839e-06	chr3:10042331-10042624	no	no	ENSG00000232901	AC022007.4	ENST00000417973	AC022007.4-001
RLOC_00042867	1.89396151461301	-0.22007648063621202	28.0049605561819	1.2100486547990902e-07	3.46935121071903e-06	chr3:12775024-12810789	no	no	ENSG00000088726	TMEM40	ENST00000264728; ENST00000314124; ENST00000428020; ENST00000435218; ENST00000435575; ENST00000476331; ENST00000480698; ENST00000485124	TMEM40-001; TMEM40-002; TMEM40-003; TMEM40-004; TMEM40-005; TMEM40-006; TMEM40-007; TMEM40-008
RLOC_00045421	5.98377571344845	-2.43119340057954	27.929634690881702	1.2580811368902099e-07	3.60300852027274e-06	chr3:184096018-184097565	yes	yes	XLOC_003354	linc-THPO-2	TCONS_00007321
RLOC_00034502	-2.0181987953072897	2.61171509698796	27.918544578628996	1.2653124651147698e-07	3.61964666986763e-06	chr22:39348746-39388448	no	no	ENSG00000128383; ENSG00000179750; NM_001193289; NM_001270406; NM_001270411; NM_004900	APOBEC3A; APOBEC3B	ENST00000249116; ENST00000333467; ENST00000335760; ENST00000402182; ENST00000402255; ENST00000407298; ENST00000495988; NM_001193289; NM_001270406; NM_001270411; NM_004900	APOBEC3A-001; APOBEC3A-002; APOBEC3A-201; APOBEC3B-001; APOBEC3B-002; APOBEC3B-003; APOBEC3B-005
RLOC_00019760	1.58870249072453	0.32923230065654496	27.896142567262398	1.2800470400618202e-07	3.65768772614748e-06	chr9:118916071-119158895	no	no	ENSG00000182752; NM_002581	PAPPA	ENST00000328252; ENST00000443904; ENST00000460463; ENST00000483254; ENST00000534838; NM_002581	PAPPA-001; PAPPA-002; PAPPA-003; PAPPA-201; PAPPA-202
RLOC_00006295	0.7967584554500798	6.76385739080334	27.846158805812898	1.3135459160148199e-07	3.7492016840512703e-06	chr20:56223448-56286592	no	no	ENSG00000124225; NM_001255976; NM_020182; NM_199169; NM_199170; NM_199171	PMEPA1	ENST00000395814; ENST00000395819; NM_001255976; NM_020182; NM_199169; NM_199170; NM_199171	PMEPA1-004; PMEPA1-006
RLOC_00016373	-2.48187830652723	4.75611310983046	27.827611652816	1.3261984015857903e-07	3.7810762938829e-06	chr19:14230321-14247386	no	no	ENSG00000105011	ASF1B	ENST00000263382; ENST00000474890	ASF1B-001; ASF1B-002
RLOC_00016566	0.8379353099843879	4.90930556267372	27.7972140506535	1.34719968524127e-07	3.83665592687279e-06	chr19:19740285-19754338	no	no	ENSG00000089639; NM_016573	GMIP	ENST00000445806; NM_016573	GMIP-202
RLOC_00044879	1.7149011442028002	3.43015251785436	27.6885271334451	1.4250537573007099e-07	4.04974811621378e-06	chr3:148947143-149009587	no	no	ENSG00000240216; ENSG00000244162	CPHL1P; RP11-206M11.4	ENST00000461341; ENST00000465363; ENST00000471823; ENST00000482639	CPHL1P-001; CPHL1P-002; CPHL1P-003; RP11-206M11.4-001
RLOC_00016350	0.8920710936745441	5.2262060361971105	27.6883205684515	1.42520593563533e-07	4.04974811621378e-06	chr19:13875337-13883093	no	no	ENSG00000037757	MRI1	ENST00000040663; ENST00000319545	MRI1-201; MRI1-202
RLOC_00004678	-1.01780689280867	2.70846832413747	27.6445883618996	1.45779333930986e-07	4.1377278058895305e-06	chr10:105127724-105147978	no	no	ENSG00000148835	TAF5	ENST00000351396; ENST00000369839	TAF5-001; TAF5-201
RLOC_00024478	-0.878624377039119	4.01463500264638	27.624781804239696	1.4727970298592e-07	4.17565839423333e-06	chrX:84498997-84526832	no	no	ENSG00000147180; NM_021998	ZNF711	ENST00000276123; ENST00000360700; ENST00000395402; NM_021998	ZNF711-002; ZNF711-003; ZNF711-201
RLOC_00041040	-1.45994929603535	3.1743087221216397	27.5942991362826	1.49619091965001e-07	4.23726594152272e-06	chr6:49431096-49459986	no	no	ENSG00000031691	CENPQ	ENST00000335783; ENST00000371200	CENPQ-001; CENPQ-201
RLOC_00008852	-0.896801254984765	4.342563727466141	27.544514654278498	1.5352014428550998e-07	4.34291430389899e-06	chr2:132222473-132250316	no	no	ENSG00000173272; NM_001085365; XLOC_002323	MZT2A; linc-LOC150786	ENST00000410036; ENST00000427024; ENST00000445782; ENST00000488586; ENST00000491265; NM_001085365; TCONS_00004445; TCONS_00004446	MZT2A-002; MZT2A-003; MZT2A-004; MZT2A-007; MZT2A-008
RLOC_00019714	0.8817748324915871	4.90177165409401	27.5364235108867	1.54163717173523e-07	4.35627995475904e-06	chr9:116135698-116139205	no	no	ENSG00000119431; NM_031219	HDHD3	ENST00000238379; ENST00000374180; ENST00000485934; NM_031219	HDHD3-001; HDHD3-002; HDHD3-003
RLOC_00014571	1.18310330295407	4.5829642984478305	27.5085750857416	1.5639953164154198e-07	4.414558842121579e-06	chr5:112357796-112824520	no	no	ENSG00000171444; NM_001085377	MCC	ENST00000302475; ENST00000502648; ENST00000505604; ENST00000506605; ENST00000511242; ENST00000511847; ENST00000514701; ENST00000515367; NM_001085377	MCC-001; MCC-004; MCC-006; MCC-007; MCC-008; MCC-009; MCC-010; MCC-011
RLOC_00020456	0.905007055373659	4.483920948608669	27.419632900740698	1.6376023423285302e-07	4.61720438933381e-06	chr16:1823229-1826237	no	no	ENSG00000197774; NM_001257370	EME2	ENST00000307394; ENST00000454910; NM_001257370	EME2-201; EME2-202
RLOC_00021763	1.18403254328603	7.23037050162058	27.389186537978603	1.6635888437039098e-07	4.68528450892715e-06	chr16:85061375-85121929	no	no	ENSG00000135709; NM_014732	KIAA0513	ENST00000538274; NM_014732	KIAA0513-202
RLOC_00022110	-1.1990932214893502	3.89536304681479	27.3727233541075	1.6778122003064802e-07	4.72012139445336e-06	chr13:26618735-26625113	no	no	ENSG00000180730	SHISA2	ENST00000319420	SHISA2-001
RLOC_00018156	-1.0801660425514201	4.478760062868611	27.328277793715	1.7168225371300198e-07	4.82453662200112e-06	chr9:19053141-19102649	no	no	ENSG00000147874	HAUS6	ENST00000380496; ENST00000380502; ENST00000415524	HAUS6-001; HAUS6-002; HAUS6-003
RLOC_00009259	3.37167682389013	-1.7288597097892702	27.308856432374803	1.73415303897572e-07	4.86786509066393e-06	chr2:165752696-165811756	no	no	ENSG00000169507; NM_001199148	SLC38A11	ENST00000303735; ENST00000409058; ENST00000409662; ENST00000424914; ENST00000465898; ENST00000470576; ENST00000483641; ENST00000492134; ENST00000493887; NM_001199148	SLC38A11-001; SLC38A11-002; SLC38A11-004; SLC38A11-005; SLC38A11-006; SLC38A11-007; SLC38A11-008; SLC38A11-009; SLC38A11-010
RLOC_00051062	1.21652634041957	4.29817642829731	27.300870783900102	1.74132973848523e-07	4.88262721826365e-06	chr8:23047965-23082574	no	no	ENSG00000104689; NM_003844	TNFRSF10A	ENST00000221132; ENST00000519862; ENST00000524158; NM_003844	TNFRSF10A-001; TNFRSF10A-002; TNFRSF10A-003
RLOC_00052606	-0.9664229684444241	4.45817026479511	27.288758257700895	1.7522721179427098e-07	4.90790408391873e-06	chr8:124054208-124164177	no	no	ENSG00000156787; NM_001145088; NM_145647	WDR67	ENST00000309336; ENST00000518099; ENST00000518577; ENST00000518684; ENST00000518805; ENST00000518866; ENST00000519418; ENST00000520368; ENST00000521676; ENST00000521914; ENST00000521980; ENST00000522276; ENST00000522420; ENST00000524307; ENST00000543408; NM_001145088; NM_145647	WDR67-003; WDR67-004; WDR67-005; WDR67-006; WDR67-007; WDR67-008; WDR67-009; WDR67-010; WDR67-011; WDR67-012; WDR67-013; WDR67-014; WDR67-016; WDR67-201; WDR67-203
RLOC_00024109	-1.33762592241566	1.05650232563199	27.2836844897362	1.75687618252441e-07	4.91539204473314e-06	chrX:55511049-55515635	no	no	ENSG00000247746	USP51	ENST00000500968	USP51-001
RLOC_00055283	1.3473414920211202	7.457384076535059	27.280795063756198	1.75950353641963e-07	4.91733919179405e-06	chr11:64590859-64612041	no	no	ENSG00000171219	CDC42BPG	ENST00000342711; ENST00000468512; ENST00000480767; ENST00000491280	CDC42BPG-001; CDC42BPG-002; CDC42BPG-003; CDC42BPG-004
RLOC_00041259	1.3256123322651698	2.4742638840842996	27.267257231705603	1.77186602567526e-07	4.94645932167678e-06	chr6:71961061-72037787	no	no	ENSG00000232295	RP11-154D6.1	ENST00000412751; ENST00000423255; ENST00000432050; ENST00000434683; ENST00000450998	RP11-154D6.1-001; RP11-154D6.1-002; RP11-154D6.1-003; RP11-154D6.1-004; RP11-154D6.1-006
RLOC_00049150	-1.06081381023378	3.71593596523708	27.1973796996108	1.83707483901376e-07	5.1228833955411e-06	chr14:50065415-50081389	no	no	ENSG00000165501; ENSG00000258568; NM_203467; NR_037792; NR_037793	LRR1; RHOQP1	ENST00000298288; ENST00000361579; ENST00000555758; ENST00000557531; NM_203467; NR_037792; NR_037793	LRR1-001; LRR1-005; LRR1-201; RHOQP1-001
RLOC_00002333	-1.07085907198663	5.919795391428191	27.0996723190696	1.9323069331906e-07	5.38255301083508e-06	chr18:20513290-20606201	no	no	ENSG00000101773; NM_203291; NM_203292	RBBP8	ENST00000327155; ENST00000360790; NM_203291; NM_203292	RBBP8-001; RBBP8-201
RLOC_00021888	-1.5254331221700201	6.462155194535379	27.073622653974	1.95852176785011e-07	5.44961357480477e-06	chr16:89803959-89883023	no	no	ENSG00000187741	FANCA	ENST00000305699; ENST00000389301; ENST00000389302; ENST00000534992; ENST00000543736	FANCA-201; FANCA-202; FANCA-203; FANCA-204; FANCA-205
RLOC_00022087	-1.7876043038055602	3.88071251703373	27.0632998245155	1.9690083962554603e-07	5.47281154679737e-06	chr13:25456412-25496948	no	no	ENSG00000151849; NM_018451; NR_047594; NR_047595	CENPJ	ENST00000418179; ENST00000445729; ENST00000471870; ENST00000493190; NM_018451; NR_047594; NR_047595	CENPJ-002; CENPJ-003; CENPJ-004; CENPJ-201
RLOC_00012105	-2.05159275504159	1.25873762024078	27.0532877770254	1.9792330687927398e-07	5.49523161738965e-06	chr15:88120160-88122917	no	no	ENSG00000259527	NCRNA00052	ENST00000560153	NCRNA00052-002
RLOC_00034496	-0.859899351592505	6.451571175900151	27.045487820213104	1.9872355361359198e-07	5.51143973311772e-06	chr22:39130719-39190137	no	no	ENSG00000100242; ENSG00000100246; NM_001199579; NM_001199580; NM_015374	DNAL4; SUN2	ENST00000216068; ENST00000405510; ENST00000406199; ENST00000406622; ENST00000411587; ENST00000417332; ENST00000430185; ENST00000433561; ENST00000438058; ENST00000439339; ENST00000452294; ENST00000455125; ENST00000456894; ENST00000464202; ENST00000469086; ENST00000470642; ENST00000475512; ENST00000477262; ENST00000480307; ENST00000486019; ENST00000494273; NM_001199579; NM_001199580; NM_015374	DNAL4-001; DNAL4-002; DNAL4-003; DNAL4-004; SUN2-001; SUN2-003; SUN2-004; SUN2-005; SUN2-006; SUN2-007; SUN2-009; SUN2-010; SUN2-011; SUN2-012; SUN2-013; SUN2-014; SUN2-015; SUN2-017; SUN2-018; SUN2-019; SUN2-202
RLOC_00029805	-2.71475819975179	3.98260044845204	27.034602571992195	1.99845763432938e-07	5.53653224918674e-06	chr1:46713360-46743817	no	no	ENSG00000085999; NM_003579	RAD54L	ENST00000442598; ENST00000459678; ENST00000463715; ENST00000469835; ENST00000472889; ENST00000473251; ENST00000476687; ENST00000487700; ENST00000488942; ENST00000493032; ENST00000493985; ENST00000535499; NM_003579	RAD54L-002; RAD54L-003; RAD54L-004; RAD54L-005; RAD54L-006; RAD54L-007; RAD54L-008; RAD54L-009; RAD54L-010; RAD54L-011; RAD54L-201; RAD54L-202
RLOC_00008503	1.54846980985722	0.697109880983668	27.02389359238	2.0095599887875897e-07	5.56123883853608e-06	chr2:113864791-113891590	no	no	ENSG00000136689; NM_000577; NM_173841; NM_173842	IL1RN	ENST00000361779; ENST00000409052; ENST00000463073; ENST00000465812; ENST00000472292; ENST00000486167; NM_000577; NM_173841; NM_173842	IL1RN-003; IL1RN-004; IL1RN-006; IL1RN-007; IL1RN-008; IL1RN-009
RLOC_00015876	1.7149382964863202	1.48920438697565	26.9761593639757	2.05980439708833e-07	5.69409554287392e-06	chr19:1000418-1009599	no	no	ENSG00000116032	GRIN3B	ENST00000234389	GRIN3B-001
RLOC_00005040	1.2479812854464098	3.48954814044775	26.971323032957102	2.06496478234165e-07	5.70216956165058e-06	chr10:129705325-129883409	no	no	ENSG00000132334; NM_006504; NM_130435	PTPRE	ENST00000419012; ENST00000430713; ENST00000439034; ENST00000442830; ENST00000455661; ENST00000463727; ENST00000467366; ENST00000471218; ENST00000479896; ENST00000487428; ENST00000492479; ENST00000495530; NM_006504; NM_130435	PTPRE-001; PTPRE-002; PTPRE-005; PTPRE-006; PTPRE-007; PTPRE-008; PTPRE-009; PTPRE-010; PTPRE-011; PTPRE-201; PTPRE-202; PTPRE-203
RLOC_00051054	1.8024499949846002	0.0181879665167791	26.966902457370402	2.06969288860945e-07	5.70903368840699e-06	chr8:22842109-22876848	yes	yes	ENSG00000245025	RP11-875O11.1	ENST00000502083; ENST00000523884	RP11-875O11.1-001; RP11-875O11.1-002
RLOC_00030924	2.5555582141855897	-0.924161949552723	26.921213229368895	2.11920081625972e-07	5.83926978159875e-06	chr1:112282463-112290420	yes	no	ENSG00000227811; NR_038952	RP4-773A18.4	ENST00000430373; NR_038952	RP4-773A18.4-001
RLOC_00009617	0.926077653069308	3.45188895834607	26.8899640946783	2.15374359197611e-07	5.92803371369856e-06	chr2:191208196-191235767	no	no	ENSG00000151689; NM_001128928; NM_002194	INPP1	ENST00000409027; ENST00000413239; ENST00000417336; ENST00000422454; ENST00000423767; ENST00000431594; ENST00000444194; ENST00000451089; ENST00000458193; ENST00000458647; ENST00000470892; ENST00000487628; ENST00000541441; NM_001128928; NM_002194	INPP1-002; INPP1-003; INPP1-004; INPP1-006; INPP1-007; INPP1-008; INPP1-009; INPP1-010; INPP1-011; INPP1-012; INPP1-013; INPP1-014; INPP1-202
RLOC_00028960	-2.8692382169972794	-1.29001913671317	26.8656817212146	2.1809744888717498e-07	5.99650221238388e-06	chr1:18081808-18153012	no	no	ENSG00000117148	ACTL8	ENST00000375406	ACTL8-001
RLOC_00013600	1.05291173361949	7.97840188179986	26.849918821122497	2.1988358665757605e-07	6.03908966159857e-06	chr5:43287572-43313576	no	no	ENSG00000112972; NM_001098272; NM_002130	HMGCS1	ENST00000507004; ENST00000507293; ENST00000508319; ENST00000511774; ENST00000514610; ENST00000545275; NM_001098272; NM_002130	HMGCS1-004; HMGCS1-005; HMGCS1-006; HMGCS1-007; HMGCS1-008; HMGCS1-201
RLOC_00017579	-0.8469521276119419	4.9944395670817	26.8292608888009	2.22246610892982e-07	6.097412406611341e-06	chr19:54024177-54080699	no	no	ENSG00000130844; NM_001079906; NM_001079907; NM_001253798; NM_001253799; NM_001253800; NM_001253801; NM_018555	ZNF331	ENST00000449416; ENST00000502248; ENST00000502616; ENST00000504033; ENST00000504940; ENST00000505426; ENST00000505949; ENST00000509069; ENST00000511154; ENST00000511567; ENST00000511593; ENST00000512387; ENST00000513265; ENST00000513929; ENST00000514022; ENST00000514374; NM_001079906; NM_001079907; NM_001253798; NM_001253799; NM_001253800; NM_001253801; NM_018555	ZNF331-001; ZNF331-005; ZNF331-006; ZNF331-007; ZNF331-009; ZNF331-010; ZNF331-011; ZNF331-012; ZNF331-013; ZNF331-014; ZNF331-015; ZNF331-016; ZNF331-017; ZNF331-018; ZNF331-021; ZNF331-201
RLOC_00016515	1.46178425009102	3.4625914209336504	26.7964079249074	2.26057142014236e-07	6.19527969395313e-06	chr19:18367906-18385319	no	no	ENSG00000130518; NM_001145304; NM_001145305; NM_025249	KIAA1683	ENST00000358422; ENST00000392412; ENST00000411671; NM_001145304; NM_001145305; NM_025249	KIAA1683-201; KIAA1683-203; KIAA1683-205
RLOC_00037875	1.6184420467317	1.63484783021141	26.7748854131502	2.2858891604695397e-07	6.257928819952099e-06	chr17:7758384-7759030	no	no	NM_203411		NM_203411
RLOC_00038078	-1.54624840554007	1.33033192854963	26.7452871662945	2.32117152393443e-07	6.34473082396682e-06	chr17:17206649-17250296	no	no	ENSG00000205309; NM_020201	NT5M	ENST00000446264; ENST00000470418; ENST00000478373; ENST00000480529; ENST00000483704; NM_020201	NT5M-001; NT5M-002; NT5M-003; NT5M-004; NT5M-005
RLOC_00005066	1.9165367713343702	-0.382226268947544	26.7441148344813	2.3225801759375802e-07	6.34473082396682e-06	chr10:131984445-131985130	yes	yes	ENSG00000203417	RP11-500G10.5	ENST00000440388	RP11-500G10.5-001
RLOC_00021315	-1.38296262422347	2.05968025992283	26.734511381077105	2.3341518118298503e-07	6.36950751652604e-06	chr16:56716336-56717959	no	no	ENSG00000187193	MT1X	ENST00000394485	MT1X-001
RLOC_00052262	1.12646958520825	6.614598055874441	26.7102302090271	2.3636677102684303e-07	6.44314559993943e-06	chr8:98881068-99048386	no	no	ENSG00000132561; NM_002380; NM_030583	MATN2	ENST00000254898; ENST00000378716; ENST00000517321; ENST00000518154; ENST00000518238; ENST00000518370; ENST00000519582; ENST00000519585; ENST00000520016; ENST00000520160; ENST00000521041; ENST00000521689; ENST00000521952; ENST00000522025; ENST00000522135; ENST00000522270; ENST00000523490; ENST00000523561; ENST00000524308; NM_002380; NM_030583	MATN2-001; MATN2-002; MATN2-003; MATN2-004; MATN2-005; MATN2-006; MATN2-007; MATN2-008; MATN2-009; MATN2-010; MATN2-011; MATN2-012; MATN2-013; MATN2-014; MATN2-015; MATN2-016; MATN2-017; MATN2-201; MATN2-202
RLOC_00017172	1.74347644894627	7.20124186209584	26.697277095217	2.37956607591964e-07	6.47954569977691e-06	chr19:45250962-45262815	no	no	ENSG00000069399	BCL3	ENST00000164227; ENST00000403534; ENST00000444487; ENST00000464319; ENST00000473468; ENST00000473473; ENST00000474300; ENST00000487394	BCL3-001; BCL3-002; BCL3-004; BCL3-005; BCL3-006; BCL3-007; BCL3-008; BCL3-201
RLOC_00031209	1.11572003604389	2.24153732552084	26.692193807434396	2.3858344358741497e-07	6.48967358305084e-06	chr1:145524891-145542276	no	no	ENSG00000143127; ENSG00000244619	ITGA10; RP11-315I20.3	ENST00000369304; ENST00000415065; ENST00000468261; ENST00000481236; ENST00000538811; ENST00000539363; ENST00000543043	ITGA10-001; ITGA10-002; ITGA10-003; ITGA10-201; ITGA10-202; ITGA10-203; RP11-315I20.3-001
RLOC_00024556	-0.9173217383696659	4.45053247072634	26.672715849460896	2.41000690438882e-07	6.5484285790543705e-06	chrX:95939662-96854314	no	no	ENSG00000147202; NM_006729; NM_007309	DIAPH2	ENST00000324765; ENST00000355827; ENST00000373054; ENST00000373061; ENST00000537885; NM_006729; NM_007309	DIAPH2-002; DIAPH2-201; DIAPH2-202; DIAPH2-203; DIAPH2-204
RLOC_00031396	-0.857723308195114	4.3323230154737296	26.6659449435461	2.41846708236297e-07	6.5644106521280505e-06	chr1:149858486-149872351	no	no	ENSG00000178096; NM_016074	BOLA1	ENST00000369150; ENST00000369152; ENST00000369153; ENST00000476344; NM_016074	BOLA1-001; BOLA1-002; BOLA1-003; BOLA1-004
RLOC_00033359	1.11526350242407	5.20842986706331	26.6636593505157	2.42132962256591e-07	6.56518127694655e-06	chr1:235824341-236046916	no	no	ENSG00000143669; NM_000081	LYST	ENST00000389794; ENST00000461526; ENST00000462376; ENST00000465349; ENST00000468107; ENST00000468626; ENST00000473037; ENST00000475277; ENST00000487530; ENST00000489585; ENST00000492844; ENST00000536965; NM_000081	LYST-001; LYST-002; LYST-003; LYST-004; LYST-005; LYST-006; LYST-007; LYST-008; LYST-010; LYST-011; LYST-012; LYST-202
RLOC_00040638	1.44141979157091	5.7031149203006795	26.654886888398103	2.43234806450137e-07	6.5880406087452105e-06	chr6:32812986-32821593	no	no	ENSG00000168394	TAP1	ENST00000354258; ENST00000425148; ENST00000486332; ENST00000487296	TAP1-001; TAP1-002; TAP1-003; TAP1-201
RLOC_00021311	-2.15764389246281	0.7764922137742281	26.6009951105005	2.50114895272824e-07	6.7671894087631105e-06	chr16:56691855-56693074	no	no	ENSG00000198417; NM_005949	MT1F	ENST00000394501; NM_005949	MT1F-202
RLOC_00055103	0.749282437475479	8.56564407788952	26.580452898199802	2.52788467407707e-07	6.83226579639088e-06	chr11:60691913-60704249	no	no	ENSG00000006118; NM_017870; NM_178031	TMEM132A	ENST00000534983; ENST00000535480; ENST00000536409; ENST00000536928; ENST00000537065; ENST00000537110; ENST00000538090; ENST00000539899; ENST00000540112; ENST00000540276; ENST00000543732; ENST00000544065; ENST00000544098; NM_017870; NM_178031	TMEM132A-004; TMEM132A-005; TMEM132A-006; TMEM132A-007; TMEM132A-008; TMEM132A-009; TMEM132A-010; TMEM132A-011; TMEM132A-012; TMEM132A-013; TMEM132A-014; TMEM132A-015; TMEM132A-016
RLOC_00030907	1.66370058991903	0.29268697828615003	26.5711293403762	2.54011362889627e-07	6.8580374328419004e-06	chr1:111888910-111894135	no	no	ENSG00000173947; NM_181643	C1orf88	ENST00000369737; ENST00000369738; ENST00000468395; ENST00000484512; NM_181643	C1orf88-001; C1orf88-002; C1orf88-003; C1orf88-004
RLOC_00049961	-0.897619485181473	7.9985693420498	26.5625949543784	2.55135946515524e-07	6.88110296428522e-06	chr14:93403259-93582665	no	no	ENSG00000100605; NM_001142593; NM_014216	ITPK1	ENST00000311458; ENST00000354313; ENST00000405174; ENST00000553452; ENST00000553655; ENST00000553695; ENST00000554999; ENST00000555553; ENST00000556185; ENST00000556954; ENST00000557309; NM_001142593; NM_014216	ITPK1-002; ITPK1-006; ITPK1-007; ITPK1-008; ITPK1-009; ITPK1-010; ITPK1-011; ITPK1-012; ITPK1-013; ITPK1-201; ITPK1-202
RLOC_00049699	-1.03707768945915	2.93291331105131	26.558753549640198	2.55643759178293e-07	6.88750276050724e-06	chr14:75519924-75535994	no	no	ENSG00000119640; NM_203488	ACYP1	ENST00000238618; ENST00000553302; ENST00000555135; ENST00000555463; ENST00000555694; NM_203488	ACYP1-001; ACYP1-002; ACYP1-003; ACYP1-004; ACYP1-006
RLOC_00038016	0.959207202209233	4.42533137937362	26.553369504116603	2.56357205998241e-07	6.89942332422328e-06	chr17:15468797-15587589	no	no	ENSG00000181464; ENSG00000221926; ENSG00000241322; ENSG00000251537; NM_006382; XLOC_012399	AC005838.1; CDRT1; RP11-385D13.1; TRIM16; linc-FAM18B2	ENST00000261644; ENST00000312127; ENST00000336708; ENST00000354433; ENST00000416464; ENST00000455584; ENST00000460728; ENST00000472534; ENST00000473368; ENST00000473540; ENST00000473659; ENST00000475944; ENST00000494759; NM_006382; TCONS_00025574	AC005838.1-201; CDRT1-001; CDRT1-003; CDRT1-004; RP11-385D13.1-001; RP11-385D13.1-002; TRIM16-001; TRIM16-002; TRIM16-003; TRIM16-004; TRIM16-005; TRIM16-006; TRIM16-007
RLOC_00048946	1.0786481418201	4.405462440032251	26.5192712183884	2.60922189243994e-07	7.01486688294834e-06	chr14:34393421-34931980	no	no	ENSG00000129521; NM_022073; XLOC_010990	EGLN3; linc-EGLN3	ENST00000250457; ENST00000464521; ENST00000487915; ENST00000539567; ENST00000546681; ENST00000547327; ENST00000548285; ENST00000550114; ENST00000551935; ENST00000553215; ENST00000556785; ENST00000557521; NM_022073; TCONS_00022701; TCONS_00022702	EGLN3-001; EGLN3-002; EGLN3-003; EGLN3-004; EGLN3-005; EGLN3-006; EGLN3-009; EGLN3-010; EGLN3-011; EGLN3-012; EGLN3-013; EGLN3-201
RLOC_00036538	1.5636962146620301	0.562495432068574	26.512760174277602	2.61803090293257e-07	7.03112518867755e-06	chr12:78224685-78604295	no	no	ENSG00000067798; NM_014903	NAV3	ENST00000228327; ENST00000266692; ENST00000378640; ENST00000397909; ENST00000547725; ENST00000547884; ENST00000548948; ENST00000549369; ENST00000549464; ENST00000550503; ENST00000550673; ENST00000550788; ENST00000551162; ENST00000551277; ENST00000552300; ENST00000552895; NM_014903	NAV3-001; NAV3-002; NAV3-004; NAV3-005; NAV3-006; NAV3-007; NAV3-008; NAV3-009; NAV3-010; NAV3-011; NAV3-012; NAV3-013; NAV3-014; NAV3-201; NAV3-202; NAV3-203
RLOC_00011642	-1.31393134747835	4.536198639760981	26.5051904352296	2.62830973890792e-07	7.05129251344528e-06	chr15:66797431-66840764	no	no	ENSG00000174442; NR_003105	ZWILCH	ENST00000307897; ENST00000535141; NR_003105	ZWILCH-001; ZWILCH-202
RLOC_00004452	-1.37736258376507	5.40293152457016	26.497849945953803	2.63831591067385e-07	7.0706866406059095e-06	chr10:96305547-96370995	no	no	ENSG00000119969; ENSG00000244332	HELLS; RP11-119K6.6	ENST00000239026; ENST00000348459; ENST00000371327; ENST00000371332; ENST00000394036; ENST00000394044; ENST00000394045; ENST00000419900; ENST00000432120; ENST00000462057; ENST00000464030; ENST00000466552; ENST00000475263	HELLS-001; HELLS-002; HELLS-003; HELLS-004; HELLS-005; HELLS-006; HELLS-007; HELLS-201; HELLS-202; HELLS-203; HELLS-204; HELLS-205; RP11-119K6.6-001
RLOC_00039372	-1.4924091767698602	3.48605321329522	26.4694504147539	2.6773896242245803e-07	7.16785907810282e-06	chr17:66263167-66287405	no	no	ENSG00000108932; NM_001174166	SLC16A6	ENST00000327268; NM_001174166	SLC16A6-201
RLOC_00023683	-1.1349386077918302	5.93355626178502	26.440138996560897	2.7183263606439197e-07	7.26980978382292e-06	chrX:38660685-38664749	no	no	ENSG00000165175; NM_001098790; NM_001098791	MID1IP1	ENST00000336949; NM_001098790; NM_001098791	MID1IP1-001
RLOC_00004340	3.1620549916593506	-1.6439838008296102	26.4354574284096	2.72492256257651e-07	7.2762183311194e-06	chr10:90751181-90752732	no	no	NR_028371		NR_028371
RLOC_00017134	2.27207034084844	2.8603868042517	26.434383153993696	2.7264384477171695e-07	7.2762183311194e-06	chr19:44270685-44285119	no	no	ENSG00000104783	KCNN4	ENST00000262888; ENST00000407385	KCNN4-201; KCNN4-202
RLOC_00027273	0.8493171101242091	4.57073352306291	26.4064748898865	2.76611678783465e-07	7.374380462646091e-06	chr7:99752043-99756338	no	no	ENSG00000146826; NR_039802	C7orf43	ENST00000275726; ENST00000316937; ENST00000394035; ENST00000419037; ENST00000419841; ENST00000448720; ENST00000456769; ENST00000457641; ENST00000470260; ENST00000472061; ENST00000498638; NR_039802	C7orf43-001; C7orf43-004; C7orf43-005; C7orf43-006; C7orf43-007; C7orf43-008; C7orf43-010; C7orf43-011; C7orf43-012; C7orf43-014; C7orf43-201
RLOC_00017292	-2.0439243194104	-0.514932290679957	26.3498665273283	2.84838593381739e-07	7.58576421286514e-06	chr19:48023942-48059113	no	no	ENSG00000118156	ZNF541	ENST00000263351; ENST00000314121; ENST00000391901; ENST00000448976; ENST00000487275	ZNF541-001; ZNF541-002; ZNF541-003; ZNF541-201; ZNF541-202
RLOC_00017277	1.3652241901836801	5.27241567136589	26.3449501819833	2.85564559887961e-07	7.597151196183369e-06	chr19:47724079-47735859	no	no	ENSG00000105327; NM_001127240; NM_001127241; NM_001127242	BBC3	ENST00000439096; NM_001127240; NM_001127241; NM_001127242	BBC3-203
RLOC_00003055	-1.66615992338079	6.39403931110408	26.320217451988302	2.8924492115164e-07	7.68703099428055e-06	chr10:12110934-12162885	no	no	ENSG00000181192; NM_018706	DHTKD1	ENST00000415935; ENST00000437298; ENST00000448829; ENST00000465617; ENST00000479283; NM_018706	DHTKD1-002; DHTKD1-003; DHTKD1-004; DHTKD1-005; DHTKD1-006
RLOC_00030978	1.48431337101828	1.3402196154126398	26.2921393698552	2.93480750124165e-07	7.791470175350619e-06	chr1:114522030-114524389	no	no	ENSG00000116774; NM_020190	OLFML3	ENST00000320334; ENST00000369551; ENST00000491700; NM_020190	OLFML3-009; OLFML3-010; OLFML3-011
RLOC_00012126	2.3145483572001497	-0.7588559055803421	26.264236415553004	2.97751757823382e-07	7.896624743940939e-06	chr15:89447021-89448159	no	no	ENSG00000140545	MFGE8	ENST00000560553	MFGE8-008
RLOC_00029431	1.06238490050054	4.797627341601	26.2469382179385	3.0043076062947804e-07	7.95938310679137e-06	chr1:33402046-33430286	no	no	ENSG00000116514; NM_001127361	RNF19B	ENST00000235150; ENST00000373456; ENST00000405457; NM_001127361	RNF19B-001; RNF19B-004; RNF19B-201
RLOC_00034822	3.70837612224665	0.177387141740589	26.2227073067059	3.04224122160853e-07	8.05150327465209e-06	chr12:299243-323736	no	no	ENSG00000111181; NM_001122848; NM_001206931; NM_003044	SLC6A12	ENST00000359674; ENST00000397296; ENST00000428720; ENST00000535347; ENST00000535498; ENST00000536116; ENST00000537793; ENST00000537826; ENST00000538272; ENST00000538424; ENST00000538580; ENST00000540094; ENST00000542825; ENST00000544782; ENST00000545058; NM_001122848; NM_001206931; NM_003044	SLC6A12-001; SLC6A12-003; SLC6A12-005; SLC6A12-006; SLC6A12-007; SLC6A12-008; SLC6A12-009; SLC6A12-010; SLC6A12-011; SLC6A12-012; SLC6A12-013; SLC6A12-014; SLC6A12-015; SLC6A12-201; SLC6A12-202
RLOC_00009060	1.46493161040136	3.7906271818655	26.1358331964816	3.1822329132256304e-07	8.41325544867337e-06	chr2:149632792-149883273	no	no	ENSG00000168280; NM_004522	KIF5C	ENST00000397413; ENST00000414838; ENST00000450621; ENST00000460377; ENST00000464066; ENST00000482151; NM_004522	KIF5C-003; KIF5C-004; KIF5C-005; KIF5C-006; KIF5C-201; KIF5C-202
RLOC_00053746	1.26622708935621	5.21028996038381	26.1327139527118	3.18737771696498e-07	8.418115837544431e-06	chr11:417930-441957	no	no	ENSG00000185101; NM_001012302	ANO9	ENST00000524802; ENST00000525804; ENST00000525857; ENST00000526142; ENST00000528927; ENST00000532094; ENST00000534161; NM_001012302	ANO9-002; ANO9-003; ANO9-004; ANO9-005; ANO9-006; ANO9-007; ANO9-008
RLOC_00026377	-0.811428567720872	5.6641888432272	26.1283382294444	3.1946089821056197e-07	8.42847095175224e-06	chr7:50657760-50861129	no	no	ENSG00000106070; NM_001001549	GRB10	ENST00000335866; ENST00000398810; ENST00000398812; ENST00000401949; ENST00000402497; ENST00000402578; ENST00000403097; ENST00000406641; ENST00000407526; ENST00000428711; ENST00000439044; ENST00000439599; ENST00000461886; ENST00000465602; ENST00000467386; ENST00000470992; ENST00000473696; ENST00000478162; ENST00000482397; ENST00000483157; ENST00000483819; ENST00000490051; ENST00000492265; NM_00100…	GRB10-001; GRB10-002; GRB10-003; GRB10-004; GRB10-006; GRB10-007; GRB10-008; GRB10-009; GRB10-010; GRB10-011; GRB10-012; GRB10-013; GRB10-014; GRB10-015; GRB10-016; GRB10-017; GRB10-018; GRB10-019; GRB10-020; GRB10-201; GRB10-203; GRB10-204; GRB10-205
RLOC_00042374	-1.06098803116672	5.61710177682672	26.1138943341261	3.21859572172728e-07	8.482965535732561e-06	chr6:151685250-151712683	no	no	ENSG00000181472; NM_020861	ZBTB2	ENST00000325144; NM_020861	ZBTB2-001
RLOC_00005434	-0.7721754946579409	6.669291607358621	26.1001950650177	3.24151267073178e-07	8.53453077526692e-06	chr20:17922241-18039832	no	no	ENSG00000089006; ENSG00000125850; NM_021220	OVOL2; SNX5	ENST00000377759; ENST00000377768; ENST00000419004; ENST00000431277; ENST00000462208; ENST00000463050; ENST00000469704; ENST00000474883; ENST00000475716; ENST00000476648; ENST00000481323; ENST00000483485; ENST00000483661; ENST00000484809; ENST00000486039; ENST00000486776; ENST00000490175; ENST00000491090; ENST00000494030; ENST00000494401; NM_021220	OVOL2-003; OVOL2-004; OVOL2-005; OVOL2-006; SNX5-001; SNX5-002; SNX5-003; SNX5-004; SNX5-005; SNX5-006; SNX5-007; SNX5-008; SNX5-009; SNX5-010; SNX5-011; SNX5-012; SNX5-013; SNX5-014; SNX5-015; SNX5-016
RLOC_00049157	-3.14216731188708	-1.55656179527258	26.093404236219698	3.25293333607082e-07	8.55575234879784e-06	chr14:50144087-50144608	no	no	ENSG00000259155	RP11-831F12.3	ENST00000554632	RP11-831F12.3-001
RLOC_00042033	-1.0917814968055999	2.05931730000572	26.0476540500453	3.33093336648052e-07	8.75186413938019e-06	chr6:131456806-131603742	no	no	ENSG00000118507; NM_004842; NM_138633	AKAP7	ENST00000263050; ENST00000366358; ENST00000431975; ENST00000479599; ENST00000535150; ENST00000537868; ENST00000541650; ENST00000543815; NM_004842; NM_138633	AKAP7-001; AKAP7-004; AKAP7-005; AKAP7-006; AKAP7-007; AKAP7-008; AKAP7-009; AKAP7-010
RLOC_00010239	1.87866246986332	0.304967294545788	26.0400368686591	3.34410085374578e-07	8.777402859419329e-06	chr2:226265364-226516279	no	no	ENSG00000144460	KIAA1486	ENST00000272907; ENST00000409269	KIAA1486-001; KIAA1486-201
RLOC_00005906	1.0225432437889599	3.7693264150197296	26.0067584716678	3.4022424402189697e-07	8.92081282471421e-06	chr20:39314488-39317490	no	no	ENSG00000204103	MAFB	ENST00000373313; ENST00000396967	MAFB-001; MAFB-201
RLOC_00041079	-1.55955647383596	6.643369585900951	26.0004635556239	3.41335389658353e-07	8.94073973323218e-06	chr6:52128807-52149543	no	no	ENSG00000112118; NM_001270472; NM_002388	MCM3	ENST00000229854; ENST00000340349; ENST00000462365; ENST00000476448; NM_001270472; NM_002388	MCM3-001; MCM3-002; MCM3-003; MCM3-201
RLOC_00034486	-1.89670029499587	1.40152106301211	25.9890285793516	3.43363146128478e-07	8.98461017516039e-06	chr22:38914954-38966136	no	no	ENSG00000100206	DMC1	ENST00000216024; ENST00000366173; ENST00000428462; ENST00000439567; ENST00000464842	DMC1-001; DMC1-004; DMC1-005; DMC1-201; DMC1-202
RLOC_00035805	-1.76063613708229	5.9393895369103005	25.967334784054497	3.4724333668233e-07	9.076812476316361e-06	chr12:49521565-49525178	no	no	ENSG00000123416; NM_006082	TUBA1B	ENST00000332858; ENST00000336023; ENST00000429203; ENST00000547476; ENST00000547765; ENST00000549870; ENST00000550367; ENST00000551324; ENST00000551373; ENST00000552984; NM_006082	TUBA1B-001; TUBA1B-002; TUBA1B-003; TUBA1B-006; TUBA1B-007; TUBA1B-008; TUBA1B-009; TUBA1B-010; TUBA1B-011; TUBA1B-201
RLOC_00007732	-1.19647745672124	1.9985612488318203	25.957823590322104	3.48958356649535e-07	9.1122869336381e-06	chr2:74759541-74782817	no	no	ENSG00000115318	LOXL3	ENST00000264094; ENST00000393937; ENST00000409249; ENST00000409549; ENST00000409986; ENST00000413469; ENST00000470907; ENST00000481835; ENST00000484369	LOXL3-001; LOXL3-002; LOXL3-003; LOXL3-004; LOXL3-005; LOXL3-006; LOXL3-007; LOXL3-008; LOXL3-010
RLOC_00045060	1.69162799875848	7.40035064162375	25.927416443913398	3.5449842315033003e-07	9.247469112097749e-06	chr3:158363611-158390267	no	no	ENSG00000079257	LXN	ENST00000264265; ENST00000482640	LXN-001; LXN-002
RLOC_00047855	1.10627218042925	2.23419627617937	25.885590342355105	3.62263323371394e-07	9.43146104476631e-06	chr4:154605441-154626412	no	no	ENSG00000137462; NM_003264	TLR2	ENST00000260010; NM_003264	TLR2-001
RLOC_00004558	1.1210151330997902	4.0563655562748	25.8854344939685	3.62292572732971e-07	9.43146104476631e-06	chr10:101542463-101611386	no	no	ENSG00000023839; NM_000392	ABCC2	ENST00000370434; ENST00000370449; ENST00000496621; NM_000392	ABCC2-001; ABCC2-002; ABCC2-003
RLOC_00051380	3.01128634179477	-1.57479051597568	25.796553751220603	3.79365233811766e-07	9.86582109586062e-06	chr8:39759794-39785657	no	no	ENSG00000131203; NM_002164	IDO1	ENST00000253513; ENST00000518237; ENST00000518804; ENST00000519154; ENST00000521480; ENST00000521636; ENST00000522495; ENST00000522840; ENST00000523779; NM_002164	IDO1-001; IDO1-002; IDO1-003; IDO1-004; IDO1-005; IDO1-006; IDO1-007; IDO1-008; IDO1-009
RLOC_00043280	1.3810181918637698	4.6903976025488605	25.7601108306511	3.8659640427668793e-07	1.0043616788657598e-05	chr3:42530791-42579059	no	no	ENSG00000114812; NM_001251882; NM_001251883; NM_001251884; NM_001251885; NM_004624	VIPR1	ENST00000439731; ENST00000443646; ENST00000446673; ENST00000450274; ENST00000465338; ENST00000473495; ENST00000473575; ENST00000487545; ENST00000490161; ENST00000495189; ENST00000498102; NM_001251882; NM_001251883; NM_001251884; NM_001251885; NM_004624	VIPR1-003; VIPR1-007; VIPR1-008; VIPR1-009; VIPR1-010; VIPR1-011; VIPR1-013; VIPR1-014; VIPR1-015; VIPR1-016; VIPR1-017
RLOC_00006739	2.75046952956514	-1.45696615966743	25.7394577985715	3.90755649790549e-07	1.01413239996609e-05	chr2:16730727-16847599	no	no	ENSG00000197872; NM_030797	FAM49A	ENST00000381323; ENST00000406434; ENST00000445605; ENST00000451689; ENST00000469507; NM_030797	FAM49A-001; FAM49A-002; FAM49A-003; FAM49A-004; FAM49A-005
RLOC_00015942	-0.8371128395625891	7.214902635933959	25.731972957625604	3.9227404633019204e-07	1.01703637673795e-05	chr19:2425622-2456871	no	no	ENSG00000176619; NM_012458; NM_032737	LMNB2	ENST00000325327; ENST00000475819; ENST00000490554; ENST00000524597; ENST00000527409; ENST00000532465; ENST00000534495; ENST00000534597; NM_012458; NM_032737	LMNB2-001; LMNB2-002; LMNB2-003; LMNB2-004; LMNB2-005; LMNB2-006; LMNB2-007; LMNB2-008
RLOC_00054385	-0.847035446438032	4.47006553882427	25.717087207224196	3.9531141442094e-07	1.0238686277881099e-05	chr11:22835345-22851845	no	no	ENSG00000198168	SVIP	ENST00000354193; ENST00000525670; ENST00000529848; ENST00000530199; ENST00000533774	SVIP-001; SVIP-002; SVIP-003; SVIP-004; SVIP-005
RLOC_00035452	1.18000797690078	6.951064436457031	25.7049704844208	3.97801173091895e-07	1.0292413747968301e-05	chr12:27124506-27167302	no	no	ENSG00000064115; NM_016551	TM7SF3	ENST00000512808; ENST00000535260; ENST00000535423; ENST00000535819; ENST00000537406; ENST00000539399; ENST00000539741; ENST00000541081; ENST00000542019; ENST00000542667; ENST00000543088; ENST00000543655; ENST00000543803; ENST00000543882; ENST00000544179; ENST00000545303; ENST00000545344; ENST00000545600; NM_016551	TM7SF3-003; TM7SF3-004; TM7SF3-005; TM7SF3-007; TM7SF3-008; TM7SF3-009; TM7SF3-010; TM7SF3-011; TM7SF3-012; TM7SF3-013; TM7SF3-015; TM7SF3-016; TM7SF3-017; TM7SF3-019; TM7SF3-020; TM7SF3-021; TM7SF3-022; TM7SF3-023
RLOC_00052921	1.01057777416802	8.93571816270565	25.7030641090165	3.9819432607025796e-07	1.0292413747968301e-05	chr8:144873090-144897549	no	no	ENSG00000180900; ENSG00000216090	MIR937; SCRIB	ENST00000320476; ENST00000356994; ENST00000377533; ENST00000377539; ENST00000401271; ENST00000525051; ENST00000526832; ENST00000531163; ENST00000531942; ENST00000546337	MIR937-201; SCRIB-001; SCRIB-002; SCRIB-003; SCRIB-004; SCRIB-005; SCRIB-007; SCRIB-008; SCRIB-009; SCRIB-201
RLOC_00023412	1.99305932713203	-0.583214635257024	25.6426505784552	4.1085727664322097e-07	1.06089515855339e-05	chrX:15579156-15620271	no	no	ENSG00000130234	ACE2	ENST00000427411; ENST00000471548; ENST00000473851; ENST00000484756	ACE2-002; ACE2-003; ACE2-004; ACE2-201
RLOC_00053573	-1.98144386039753	6.81121737892102	25.6382439885099	4.1179656214143e-07	1.06224320892815e-05	chr21:44473301-44497053	no	no	ENSG00000160200	CBS	ENST00000352178; ENST00000359624; ENST00000398158; ENST00000398165; ENST00000398168; ENST00000430013; ENST00000441030; ENST00000458223; ENST00000461686; ENST00000462349; ENST00000465732; ENST00000470912; ENST00000478709; ENST00000486098; ENST00000488526; ENST00000491776; ENST00000496485; ENST00000539520; ENST00000544202	CBS-001; CBS-002; CBS-003; CBS-004; CBS-005; CBS-006; CBS-007; CBS-008; CBS-009; CBS-010; CBS-011; CBS-012; CBS-013; CBS-014; CBS-015; CBS-017; CBS-201; CBS-202; CBS-203
RLOC_00041080	-1.78022366579869	-0.0981744610926319	25.6134938071697	4.1711232285458796e-07	1.07464517262562e-05	chr6:52226219-52269074	no	no	ENSG00000170915	PAQR8	ENST00000360726; ENST00000442253; ENST00000512121	PAQR8-001; PAQR8-002; PAQR8-003
RLOC_00033800	1.4891679808974299	6.29239361343514	25.611938860826804	4.1744857648339894e-07	1.07464517262562e-05	chr22:19957402-20004268	no	no	ENSG00000099889; NM_001670	ARVCF	ENST00000263207; ENST00000344269; ENST00000406259; ENST00000406522; ENST00000462319; ENST00000467828; ENST00000473551; ENST00000480792; ENST00000487793; ENST00000492625; ENST00000495096; NM_001670	ARVCF-001; ARVCF-002; ARVCF-003; ARVCF-004; ARVCF-005; ARVCF-006; ARVCF-007; ARVCF-009; ARVCF-012; ARVCF-013; ARVCF-201
RLOC_00049559	-0.7784195617045649	6.526143905932799	25.5856126666684	4.2318298215990296e-07	1.0883069419991e-05	chr14:69846840-69864950	no	no	ENSG00000100632; NM_004450	ERH	ENST00000216520; ENST00000555373; ENST00000557016; ENST00000557697; NM_004450	ERH-001; ERH-002; ERH-003; ERH-004
RLOC_00015099	1.0313114560691	3.2307020084084797	25.5784449030393	4.2475790591066606e-07	1.09125492275334e-05	chr5:141016517-141020620	no	no	ENSG00000164620; NM_001130029; NM_173828	RELL2	ENST00000297164; ENST00000518025; ENST00000518856; ENST00000520674; ENST00000521367; NM_001130029; NM_173828	RELL2-001; RELL2-002; RELL2-003; RELL2-004; RELL2-005
RLOC_00029604	-1.5939352445287902	2.98192171168083	25.572411741184002	4.26088084847283e-07	1.0935688145374801e-05	chr1:40361096-40367928	no	no	ENSG00000116990; NM_001033081; NM_001033082; NM_005376	MYCL1	ENST00000450953; NM_001033081; NM_001033082; NM_005376	MYCL1-003
RLOC_00017648	-1.2985641490851598	4.904789900107231	25.5566013164679	4.2959377929556296e-07	1.1014559537628399e-05	chr19:54369477-54377750	no	no	ENSG00000179820; NM_001020818; NM_001020819; NM_001020820	MYADM	ENST00000391768; ENST00000391769; ENST00000391770; ENST00000414489; ENST00000415619; ENST00000421337; ENST00000439000; NM_001020818; NM_001020819; NM_001020820	MYADM-001; MYADM-002; MYADM-003; MYADM-004; MYADM-006; MYADM-007; MYADM-203
RLOC_00049279	-1.7338080490353998	4.7699111767700195	25.5327679819486	4.3493314406821793e-07	1.11402392836789e-05	chr14:55405656-55493823	no	no	ENSG00000198554; NM_001008396; NM_007086	WDHD1	ENST00000359167; ENST00000420358; ENST00000455555; ENST00000475379; NM_001008396; NM_007086	WDHD1-002; WDHD1-003; WDHD1-004; WDHD1-005
RLOC_00020530	1.08361428995452	5.07878948090617	25.527620373601	4.3609506722316893e-07	1.11587742829165e-05	chr16:2902728-2908105	no	no	ENSG00000005001	PRSS22	ENST00000161006	PRSS22-001
RLOC_00034913	2.62392693740138	-1.1591660270869901	25.4899518659755	4.4469288051709097e-07	1.1367350138519198e-05	chr12:4433538-4433977	no	no	ENSG00000213970	RP11-264F23.1	ENST00000493323	RP11-264F23.1-001
RLOC_00048752	-0.837310805369666	6.7576026238954805	25.453814889860897	4.5310080005890896e-07	1.15706583445334e-05	chr14:23415437-23451467	no	no	ENSG00000092036; ENSG00000129474; ENSG00000259132; NM_001166269; NM_001166270; NM_198086; NR_039856	HAUS4; JUB; RP11-298I3.5	ENST00000206474; ENST00000262713; ENST00000347758; ENST00000361265; ENST00000397409; ENST00000490506; ENST00000553420; ENST00000553592; ENST00000553736; ENST00000553794; ENST00000553859; ENST00000553911; ENST00000554063; ENST00000554349; ENST00000554373; ENST00000554406; ENST00000554446; ENST00000554516; ENST00000554651; ENST00000555040; ENST00000555074; ENST00000555367; ENST00000555479; ENST0000…	HAUS4-001; HAUS4-002; HAUS4-003; HAUS4-004; HAUS4-006; HAUS4-008; HAUS4-009; HAUS4-010; HAUS4-011; HAUS4-012; HAUS4-013; HAUS4-014; HAUS4-015; HAUS4-016; HAUS4-017; HAUS4-018; HAUS4-019; HAUS4-020; HAUS4-021; HAUS4-201; JUB-001; JUB-004; JUB-005; JUB-006; JUB-007; JUB-008; JUB-201; RP11-298I3.5-001
RLOC_00023293	2.0842918038273	-0.6829833263573051	25.4332893624168	4.57947213283259e-07	1.1682701453098e-05	chrX:4689124-4692236	no	no	XLOC_008106	linc-PRKX-2	TCONS_00017284
RLOC_00006641	-4.300001980903089	-2.03498588801919	25.4003237373739	4.65839935142808e-07	1.1872156905641499e-05	chr2:10196907-10221071	no	no	ENSG00000205795	CYS1	ENST00000381813; ENST00000477304	CYS1-001; CYS1-002
RLOC_00041660	3.76780075425235	-2.0486962465546203	25.3715069588994	4.72850962685635e-07	1.2038785509976301e-05	chr6:106534195-106555359	no	no	ENSG00000057657; NM_001198; NM_182907	PRDM1	ENST00000369091; ENST00000424894; ENST00000450060; ENST00000456278; ENST00000481163; ENST00000489365; NM_001198; NM_182907	PRDM1-003; PRDM1-004; PRDM1-005; PRDM1-006; PRDM1-007; PRDM1-201
RLOC_00005615	-1.6833259937948897	4.67053737401804	25.3078668219879	4.88711478518531e-07	1.2430164079002802e-05	chr20:25388323-25433264	no	no	ENSG00000101003; NM_021067	GINS1	ENST00000429262; ENST00000473460; ENST00000481735; ENST00000484893; NM_021067	GINS1-002; GINS1-003; GINS1-004; GINS1-201
RLOC_00019643	0.762901393928141	5.67897338675969	25.302673446795396	4.90029082252877e-07	1.2451237958241802e-05	chr9:112137746-112260590	no	no	ENSG00000070159; ENSG00000244202; NM_001145368; NM_001145371; NM_001145372; NR_026918	PTPN3; RP11-18A3.4	ENST00000262539; ENST00000374541; ENST00000394831; ENST00000412145; ENST00000446349; ENST00000447271; ENST00000497739; NM_001145368; NM_001145371; NM_001145372; NR_026918	PTPN3-001; PTPN3-002; PTPN3-201; PTPN3-203; PTPN3-204; PTPN3-205; RP11-18A3.4-001
RLOC_00037627	0.999194798178541	2.76566760658036	25.276882808482497	4.96625336148537e-07	1.2606262271527198e-05	chr17:702553-882918	no	no	ENSG00000167693; NM_001205319; NM_022463	NXN	ENST00000336868; ENST00000538650; NM_001205319; NM_022463	NXN-001; NXN-202
RLOC_00025523	-0.780528272616543	6.83006852680856	25.197439718200396	5.175085316465221e-07	1.31232741192435e-05	chrX:153991031-154005186	no	no	ENSG00000130826; ENSG00000206693; ENSG00000206948; NM_001142463	DKC1; SNORA36A; SNORA56	ENST00000369550; ENST00000383966; ENST00000384221; ENST00000412124; ENST00000413910; ENST00000426673; ENST00000437719; ENST00000452771; ENST00000473552; ENST00000475423; ENST00000475966; ENST00000481062; ENST00000484317; ENST00000492372; NM_001142463	DKC1-001; DKC1-002; DKC1-003; DKC1-004; DKC1-005; DKC1-006; DKC1-007; DKC1-008; DKC1-009; DKC1-010; DKC1-011; DKC1-012; SNORA36A-201; SNORA56-201
RLOC_00015670	-1.27059471382477	1.81701635240405	25.1902096275956	5.19452268611094e-07	1.3159457471480999e-05	chr5:176829139-176836528	no	no	ENSG00000131187; NM_000505	F12	ENST00000502854; ENST00000503736; ENST00000504406; ENST00000510358; ENST00000514943; NM_000505	F12-002; F12-003; F12-004; F12-005; F12-006
RLOC_00031457	1.04586862017493	4.25417956034583	25.159807151339397	5.27706091253975e-07	1.33552654903839e-05	chr1:151030234-151039971	no	no	ENSG00000213190; NM_006818	MLLT11	ENST00000368921; NM_006818	MLLT11-001
RLOC_00035471	-0.829016368927896	5.62862154376664	25.1019015815058	5.43792071774131e-07	1.37487052108931e-05	chr12:27863706-27908119	no	no	ENSG00000061794; NM_001190864; NM_021821	MRPS35	ENST00000321446; ENST00000536569; ENST00000542199; ENST00000542791; NM_001190864; NM_021821	MRPS35-003; MRPS35-004; MRPS35-005; MRPS35-201
RLOC_00045739	-2.17537735391454	0.9186379515784499	25.0991174627133	5.4457775993257e-07	1.37549104840112e-05	chr4:264464-299099	no	no	ENSG00000186777	ZNF732	ENST00000419098	ZNF732-001
RLOC_00017443	0.93490052781927	5.461538377282451	25.090053670110997	5.47143486645524e-07	1.3806018999004001e-05	chr19:50815194-50836772	no	no	ENSG00000131398	KCNC3	ENST00000376959; ENST00000443843; ENST00000474951; ENST00000477616	KCNC3-002; KCNC3-004; KCNC3-005; KCNC3-202
RLOC_00027760	-0.946235835849428	4.19226394083457	25.082259671365104	5.493594568832621e-07	1.3848209675492902e-05	chr7:129804555-129847608	no	no	ENSG00000146842	TMEM209	ENST00000336804; ENST00000397622; ENST00000462753; ENST00000467599; ENST00000471077; ENST00000471985; ENST00000473456; ENST00000479804; ENST00000484249	TMEM209-001; TMEM209-002; TMEM209-003; TMEM209-004; TMEM209-005; TMEM209-006; TMEM209-008; TMEM209-201; TMEM209-202
RLOC_00009546	-1.07810037455172	3.0176371268530398	25.0741416749159	5.516771128803751e-07	1.3892877639895498e-05	chr2:183982241-184025857	no	no	ENSG00000163002	NUP35	ENST00000295119; ENST00000374930; ENST00000409798; ENST00000442895; ENST00000446612; ENST00000452137; ENST00000455063; ENST00000472844; ENST00000479162; ENST00000497330; ENST00000541912	NUP35-001; NUP35-002; NUP35-003; NUP35-004; NUP35-005; NUP35-006; NUP35-007; NUP35-008; NUP35-009; NUP35-010; NUP35-201
RLOC_00004979	1.88330323815259	1.6231370715900901	25.0700941758111	5.5283631766321e-07	1.39083128929894e-05	chr10:125710890-125722836	no	no	XLOC_008979	linc-CPXM2-2	TCONS_00018625; TCONS_00018626
RLOC_00034855	0.888242928835583	4.02449978103159	25.0464903162117	5.59645282055513e-07	1.4065714591444599e-05	chr12:2055214-2113597	no	no	ENSG00000151065; NM_152640	DCP1B	ENST00000535873; ENST00000536665; ENST00000537725; ENST00000540622; ENST00000541700; ENST00000543381; NM_152640	DCP1B-001; DCP1B-003; DCP1B-004; DCP1B-005; DCP1B-006; DCP1B-007
RLOC_00009362	-1.07742784889971	2.25253116029889	25.020030807594498	5.67378016622318e-07	1.4246000299018e-05	chr2:172949468-172952983	no	no	ENSG00000144355; NM_001038493	DLX1	ENST00000341900; ENST00000361609; ENST00000361725; ENST00000409492; ENST00000469444; ENST00000475989; ENST00000550686; NM_001038493	DLX1-001; DLX1-002; DLX1-003; DLX1-004; DLX1-005; DLX1-006; DLX1-007
RLOC_00016513	2.24876337923767	2.32177422909141	24.997021037093702	5.74189606631859e-07	1.4402825009701599e-05	chr19:18318771-18359008	no	no	ENSG00000105650; NR_040546	PDE4C	ENST00000336173; ENST00000447275; ENST00000536045; ENST00000536507; ENST00000543547; ENST00000545961; NR_040546	PDE4C-202; PDE4C-204; PDE4C-205; PDE4C-206; PDE4C-208; PDE4C-209
RLOC_00040928	1.17922712980467	6.68461051760265	24.994019033400196	5.7508431609771e-07	1.4411069574653198e-05	chr6:43044006-43128774	no	no	ENSG00000112655; NM_001270398; NM_002821; NM_152880; NM_152881; NM_152882; NR_072997; NR_072998	PTK7	ENST00000325774; ENST00000419972; ENST00000461100; ENST00000461389; ENST00000470019; ENST00000470471; ENST00000471863; ENST00000473339; ENST00000476760; ENST00000481946; ENST00000487673; ENST00000490710; ENST00000493339; ENST00000494146; ENST00000497957; NM_001270398; NM_002821; NM_152880; NM_152881; NM_152882; NR_072997; NR_072998	PTK7-002; PTK7-003; PTK7-008; PTK7-011; PTK7-013; PTK7-014; PTK7-015; PTK7-016; PTK7-017; PTK7-018; PTK7-019; PTK7-020; PTK7-021; PTK7-201; PTK7-202
RLOC_00048527	-1.73080404632086	-0.11403231687523199	24.944842724744397	5.899412953023409e-07	1.4768835180332e-05	chr14:21152259-21167972	no	no	ENSG00000214274; ENSG00000258818; ENSG00000259171; NM_194431	AL163636.6; ANG; RNASE4	ENST00000336811; ENST00000397990; ENST00000397995; ENST00000553909; ENST00000554073; ENST00000555597; ENST00000555835; NM_194431	AL163636.6-001; ANG-001; ANG-002; ANG-003; RNASE4-001; RNASE4-002; RNASE4-003
RLOC_00038635	-2.15283864904415	4.10721959006028	24.9117543277104	6.00153831369438e-07	1.50097412049763e-05	chr17:38443885-38458251	no	no	ENSG00000094804; NM_001254	CDC6	ENST00000209728; ENST00000473555; NM_001254	CDC6-001; CDC6-002
RLOC_00036398	-1.0856775371726501	6.26480673353202	24.902888822148103	6.02920099572955e-07	1.50641273161211e-05	chr12:69080514-69136240	no	no	ENSG00000111581	NUP107	ENST00000229179; ENST00000401003; ENST00000535333; ENST00000535718; ENST00000537598; ENST00000537662; ENST00000538549; ENST00000538993; ENST00000539373; ENST00000539906; ENST00000540453; ENST00000545140	NUP107-001; NUP107-002; NUP107-003; NUP107-004; NUP107-005; NUP107-006; NUP107-007; NUP107-008; NUP107-009; NUP107-010; NUP107-011; NUP107-012
RLOC_00015209	-0.824825166312519	4.71038725714007	24.9005591825286	6.03649126326816e-07	1.50675556434125e-05	chr5:148724977-148734146	no	no	ENSG00000164284; NM_152407	GRPEL2	ENST00000416916; ENST00000507562; ENST00000513661; NM_152407	GRPEL2-002; GRPEL2-003; GRPEL2-004
RLOC_00051319	-1.3818587133065101	6.9549314354447604	24.869681511251102	6.13395749806658e-07	1.52958430852865e-05	chr8:37553269-37556190	no	no	ENSG00000183779	ZNF703	ENST00000331569; ENST00000397235	ZNF703-001; ZNF703-201
RLOC_00002378	-1.1723422717416	2.2822197316052	24.8497446416595	6.19772550218576e-07	1.54353586284635e-05	chr18:23806409-23969974	no	no	ENSG00000141384; NM_005640	TAF4B	ENST00000400466; ENST00000418698; NM_005640	TAF4B-202; TAF4B-203
RLOC_00045797	-0.857774230300782	7.88360630692396	24.848405846245104	6.20203137349494e-07	1.54353586284635e-05	chr4:1873123-1980629	no	no	ENSG00000109685; NM_001042424; NM_007331; NM_133330; NM_133335	WHSC1	ENST00000312087; ENST00000353275; ENST00000382888; ENST00000382892; ENST00000382895; ENST00000436793; ENST00000482415; ENST00000502425; ENST00000503128; ENST00000503207; ENST00000505643; ENST00000507094; ENST00000507820; ENST00000508299; ENST00000508355; ENST00000509115; ENST00000511904; ENST00000512700; ENST00000513726; ENST00000514045; ENST00000514329; ENST00000515695; ENST00000515806; NM_00104…	WHSC1-002; WHSC1-003; WHSC1-004; WHSC1-005; WHSC1-007; WHSC1-008; WHSC1-009; WHSC1-010; WHSC1-012; WHSC1-013; WHSC1-014; WHSC1-015; WHSC1-016; WHSC1-017; WHSC1-018; WHSC1-019; WHSC1-020; WHSC1-021; WHSC1-022; WHSC1-023; WHSC1-024; WHSC1-202; WHSC1-204
RLOC_00048827	1.4480353804805701	0.7061433891939659	24.813575046655696	6.31511543036671e-07	1.57014491071422e-05	chr14:24895738-24900091	no	no	ENSG00000139899	CBLN3	ENST00000267406; ENST00000555436	CBLN3-001; CBLN3-002
RLOC_00006921	-1.4803776829952902	0.745649751672173	24.802531727550303	6.35139929984577e-07	1.57762562121047e-05	chr2:27321757-27341995	no	no	ENSG00000138028; NM_001166239; NM_001166240; NM_006569	CGREF1	ENST00000260595; ENST00000312734; ENST00000389521; ENST00000402550; ENST00000404694; ENST00000440612; ENST00000452318; ENST00000467539; NM_001166239; NM_001166240; NM_006569	CGREF1-002; CGREF1-003; CGREF1-005; CGREF1-006; CGREF1-007; CGREF1-201; CGREF1-202; CGREF1-203
RLOC_00005983	-1.0851510883431301	7.74726414349866	24.745376004696997	6.54255728288837e-07	1.62352347390193e-05	chr20:43538703-43587050	no	no	ENSG00000101104	PABPC1L	ENST00000217074; ENST00000217075; ENST00000255136; ENST00000372819; ENST00000372821; ENST00000372824; ENST00000372826; ENST00000421240; ENST00000465761; ENST00000474208; ENST00000476056; ENST00000478877; ENST00000479873; ENST00000481196; ENST00000482486; ENST00000490798; ENST00000537323	PABPC1L-002; PABPC1L-004; PABPC1L-006; PABPC1L-007; PABPC1L-008; PABPC1L-009; PABPC1L-010; PABPC1L-011; PABPC1L-012; PABPC1L-013; PABPC1L-015; PABPC1L-016; PABPC1L-017; PABPC1L-201; PABPC1L-202; PABPC1L-203; PABPC1L-204
RLOC_00047675	1.41187108303126	1.6504838244881397	24.726620836178398	6.60653286303666e-07	1.63780259681513e-05	chr4:141562994-141566643	no	no	ENSG00000249661	RP11-5K16.2	ENST00000502875	RP11-5K16.2-001
RLOC_00011643	-1.90666357715905	0.0824831578177743	24.7205442615351	6.627394848877401e-07	1.64137619506244e-05	chr15:66839806-66858302	no	no	ENSG00000188501; NM_207338	LCTL	ENST00000537670; NM_207338	LCTL-201
RLOC_00037106	1.00142451441609	6.97726880872435	24.7124138882268	6.6554112494313e-07	1.6465085402285598e-05	chr12:112563305-112590593	no	no	ENSG00000135148; NM_001143906; NM_006700	TRAFD1	ENST00000412615; ENST00000547063; ENST00000548092; ENST00000548277; ENST00000549358; ENST00000550051; ENST00000552890; ENST00000552896; NM_001143906; NM_006700	TRAFD1-001; TRAFD1-002; TRAFD1-003; TRAFD1-004; TRAFD1-005; TRAFD1-006; TRAFD1-007; TRAFD1-008
RLOC_00028390	-1.9428421215079599	5.41375754673904	24.7107811388938	6.66105183203229e-07	1.6465085402285598e-05	chr7:158424003-158497457	no	no	ENSG00000146918; NM_017760	NCAPG2	ENST00000409339; ENST00000409423; ENST00000432615; ENST00000441982; ENST00000449727; ENST00000467785; ENST00000472591; ENST00000474940; ENST00000475918; ENST00000479022; ENST00000541468; ENST00000545393; NM_017760	NCAPG2-003; NCAPG2-004; NCAPG2-005; NCAPG2-006; NCAPG2-007; NCAPG2-008; NCAPG2-009; NCAPG2-011; NCAPG2-012; NCAPG2-202; NCAPG2-203; NCAPG2-204
RLOC_00002195	1.38389309607563	4.362738676521	24.6967657707228	6.70966765554323e-07	1.65691695936111e-05	chr18:8706513-8832776	no	no	ENSG00000168502	CCDC165	ENST00000306285; ENST00000306329; ENST00000359865; ENST00000400050; ENST00000517554; ENST00000517570; ENST00000518226; ENST00000518815; ENST00000519823; ENST00000520495; ENST00000520926; ENST00000521018; ENST00000522146; ENST00000522592; ENST00000523122; ENST00000523811	CCDC165-001; CCDC165-002; CCDC165-003; CCDC165-004; CCDC165-005; CCDC165-006; CCDC165-007; CCDC165-008; CCDC165-009; CCDC165-010; CCDC165-011; CCDC165-012; CCDC165-013; CCDC165-014; CCDC165-201; CCDC165-202
RLOC_00004702	-0.9856786254091279	2.5703174260276898	24.6819378444294	6.76148940789374e-07	1.6680961271799898e-05	chr10:106071894-106098162	no	no	ENSG00000148841; NM_033397	ITPRIP	ENST00000337478; ENST00000358187; ENST00000472915; NM_033397	ITPRIP-001; ITPRIP-002; ITPRIP-004
RLOC_00036156	-0.7983653345132791	7.93497186342901	24.6618637253767	6.83228595090133e-07	1.68237409908901e-05	chr12:57057125-57081783	no	no	ENSG00000110958; NM_006601	PTGES3	ENST00000262033; ENST00000414274; ENST00000436399; ENST00000448157; ENST00000456859; ENST00000537473; ENST00000552354; NM_006601	PTGES3-001; PTGES3-002; PTGES3-003; PTGES3-004; PTGES3-005; PTGES3-006; PTGES3-007
RLOC_00031456	0.867766907348072	7.70851825300598	24.6617808393075	6.83257980541254e-07	1.68237409908901e-05	chr1:151023447-151042801	no	no	ENSG00000197622; ENSG00000242557; NM_001038707; NM_020239	CDC42SE1; RP11-316M1.11	ENST00000439374; ENST00000470278; ENST00000483763; ENST00000491825; NM_001038707; NM_020239	CDC42SE1-002; CDC42SE1-004; CDC42SE1-005; RP11-316M1.11-001
RLOC_00055710	1.22696297268725	1.84434298771952	24.6567563238276	6.85041681914362e-07	1.6851363499072102e-05	chr11:74587331-74631010	no	no	ENSG00000241170	RP11-147I3.1	ENST00000462248; ENST00000487111; ENST00000525104; ENST00000529570; ENST00000533875	RP11-147I3.1-001; RP11-147I3.1-002; RP11-147I3.1-003; RP11-147I3.1-004; RP11-147I3.1-005
RLOC_00031699	-0.994609377251603	5.19448599673693	24.622523718327102	6.973191482249229e-07	1.71368199940217e-05	chr1:155916630-155976861	no	no	ENSG00000116584; ENSG00000227010; ENSG00000241471; NM_001162383; NM_001162384; NM_004723	ARHGEF2; RP11-336K24.4; RP11-336K24.6	ENST00000368315; ENST00000368316; ENST00000423422; ENST00000435736; ENST00000454974; ENST00000462460; ENST00000465079; ENST00000470541; ENST00000470874; ENST00000470975; ENST00000474428; ENST00000476273; ENST00000477754; ENST00000487755; ENST00000497907; ENST00000543433; NM_001162383; NM_001162384; NM_004723	ARHGEF2-004; ARHGEF2-005; ARHGEF2-006; ARHGEF2-007; ARHGEF2-008; ARHGEF2-009; ARHGEF2-011; ARHGEF2-012; ARHGEF2-014; ARHGEF2-015; ARHGEF2-016; ARHGEF2-201; ARHGEF2-202; ARHGEF2-203; RP11-336K24.4-001; RP11-336K24.6-001
RLOC_00029172	0.8983598264531719	3.9399887909002205	24.578488622386303	7.13437271726818e-07	1.75160201910943e-05	chr1:26187701-26197744	no	no	ENSG00000182749	PAQR7	ENST00000374296	PAQR7-001
RLOC_00026696	-5.77685665503243	-2.3776058366349	24.5338452911049	7.30159427457921e-07	1.79093054172241e-05	chr7:64820847-64822089	no	no	ENSG00000232906	RP11-746P2.3	ENST00000447960	RP11-746P2.3-001
RLOC_00013569	-1.00908736849427	4.42543784806778	24.518886870205304	7.35849890234e-07	1.80315093410564e-05	chr5:41925356-41941672	no	no	ENSG00000151876	FBXO4	ENST00000281623; ENST00000296812; ENST00000504463; ENST00000505566; ENST00000506496; ENST00000509134; ENST00000513496	FBXO4-001; FBXO4-002; FBXO4-003; FBXO4-004; FBXO4-005; FBXO4-006; FBXO4-007
RLOC_00028550	3.1113779698968798	-1.75745398711178	24.5154740036807	7.37154426260459e-07	1.80461073967224e-05	chr1:2481359-2488470	yes	no	ENSG00000238164; NR_026927; XLOC_000678	RP3-395M20.8; linc-HES5-2	ENST00000416860; ENST00000432521; ENST00000443892; ENST00000452793; NR_026927; TCONS_00000075	RP3-395M20.8-001; RP3-395M20.8-003; RP3-395M20.8-005; RP3-395M20.8-006
RLOC_00030322	1.1331593243488998	3.7114444020057498	24.512911394134804	7.38135483690267e-07	1.80527660084094e-05	chr1:75667816-76076781	no	no	ENSG00000137968; NM_152697	SLC44A5	ENST00000370855; ENST00000370859; ENST00000469525; ENST00000535611; ENST00000535790; ENST00000536707; NM_152697	SLC44A5-001; SLC44A5-002; SLC44A5-003; SLC44A5-201; SLC44A5-202; SLC44A5-203
RLOC_00036118	0.861993045347917	5.52199430936988	24.500236892808598	7.4300701473184e-07	1.8154470820607198e-05	chr12:56390964-56400425	no	no	ENSG00000139531; NM_000456	SUOX	ENST00000266971; ENST00000356124; ENST00000394109; ENST00000546712; ENST00000546833; ENST00000547586; ENST00000548274; ENST00000550065; ENST00000550121; ENST00000550340; ENST00000550478; ENST00000551698; ENST00000551841; ENST00000552258; ENST00000552363; ENST00000552813; NM_000456	SUOX-001; SUOX-002; SUOX-003; SUOX-005; SUOX-006; SUOX-008; SUOX-010; SUOX-011; SUOX-012; SUOX-013; SUOX-014; SUOX-015; SUOX-016; SUOX-017; SUOX-018; SUOX-019
RLOC_00004560	0.8682979639267281	6.199667497211371	24.4890983138783	7.473148114309359e-07	1.8242219653913398e-05	chr10:101635334-101769676	no	no	ENSG00000107554	DNMBP	ENST00000324109; ENST00000342239; ENST00000370423; ENST00000393570; ENST00000422692; ENST00000472036; ENST00000540316; ENST00000543621	DNMBP-001; DNMBP-002; DNMBP-003; DNMBP-201; DNMBP-202; DNMBP-203; DNMBP-204; DNMBP-205
RLOC_00021774	-2.25175567995175	5.06147195650344	24.484323903982002	7.491689530118741e-07	1.8269963164446698e-05	chr16:85709804-85722504	no	no	ENSG00000131153	GINS2	ENST00000253462	GINS2-001
RLOC_00024153	-1.06508811879516	3.90314016938733	24.431258436439098	7.700900964357192e-07	1.87621950767975e-05	chrX:62567107-62570698	no	no	ENSG00000186767	SPIN4	ENST00000374884	SPIN4-001
RLOC_00038085	-0.8716755487257591	3.90071377745134	24.3918700719353	7.85996940119033e-07	1.91314360376965e-05	chr17:17408877-17495017	no	no	ENSG00000133027; NM_001267551; NM_001267552; NM_148172	PEMT	ENST00000395781; ENST00000395782; ENST00000395783; ENST00000421096; ENST00000435340; ENST00000461404; ENST00000472446; ENST00000477595; ENST00000482906; ENST00000484838; ENST00000490392; NM_001267551; NM_001267552; NM_148172	PEMT-002; PEMT-003; PEMT-004; PEMT-005; PEMT-006; PEMT-007; PEMT-008; PEMT-009; PEMT-010; PEMT-011; PEMT-201
RLOC_00032015	-0.78981546893746	5.6854948869148805	24.38877806039	7.87259496721887e-07	1.91438651256344e-05	chr1:165796732-165877213	no	no	ENSG00000143179; NM_012474; NR_037431	UCK2	ENST00000372212; ENST00000462329; ENST00000463772; ENST00000464197; ENST00000469256; ENST00000470820; ENST00000475333; ENST00000479872; NM_012474; NR_037431	UCK2-002; UCK2-003; UCK2-004; UCK2-005; UCK2-006; UCK2-007; UCK2-008; UCK2-201
RLOC_00053908	-1.10603397700628	6.2113551442475305	24.3864372902125	7.882166523302791e-07	1.91488511148177e-05	chr11:4115924-4159611	no	no	ENSG00000167325; NM_001033	RRM1	ENST00000526304; ENST00000526350; ENST00000526865; ENST00000528442; ENST00000528470; ENST00000529109; ENST00000530368; ENST00000531591; ENST00000532170; ENST00000532710; ENST00000533349; ENST00000533495; ENST00000534285; ENST00000536894; NM_001033	RRM1-003; RRM1-005; RRM1-006; RRM1-008; RRM1-009; RRM1-010; RRM1-011; RRM1-012; RRM1-013; RRM1-014; RRM1-015; RRM1-016; RRM1-017; RRM1-202
RLOC_00036399	-1.5596476302929398	1.4363185690891103	24.3836590582657	7.89354203298103e-07	1.9158205925614602e-05	chr12:69099414-69100846	no	no	ENSG00000233560	KRT8P22	ENST00000396270	KRT8P22-001
RLOC_00006546	-1.0037260383901	2.23620644037777	24.3670520488483	7.961883794525329e-07	1.9305672515106198e-05	chr2:3605976-3609391	yes	no	NR_038429; NR_038430; NR_038431; XLOC_001323	linc-RPS7-1	NR_038429; NR_038430; NR_038431; TCONS_00003550; TCONS_00003551; TCONS_00004673; TCONS_00004674; TCONS_00004675; TCONS_00004676; TCONS_00004677
RLOC_00004896	-0.844508115523954	4.05981548761699	24.3578727760161	7.99991294920803e-07	1.9369650929691198e-05	chr10:120900279-120925166	no	no	ENSG00000183605; NM_213649	SFXN4	ENST00000330036; ENST00000369131; ENST00000392875; ENST00000419372; ENST00000461438; ENST00000462913; ENST00000484960; ENST00000490417; NM_213649	SFXN4-002; SFXN4-003; SFXN4-004; SFXN4-005; SFXN4-007; SFXN4-008; SFXN4-201; SFXN4-202
RLOC_00049809	1.10246107346171	4.458334785025531	24.357012825668804	8.003484987445071e-07	1.9369650929691198e-05	chr14:81726994-81902809	no	no	ENSG00000140022; NM_001256430; NM_033104	STON2	ENST00000267540; ENST00000546306; ENST00000553821; ENST00000554710; ENST00000555226; ENST00000555284; ENST00000556280; ENST00000557055; NM_001256430; NM_033104	STON2-001; STON2-003; STON2-004; STON2-005; STON2-006; STON2-007; STON2-008; STON2-201
RLOC_00004757	-0.945190765092203	6.30343570515433	24.318668738045602	8.16439375428439e-07	1.9740310064964898e-05	chr10:112327449-112364058	no	no	ENSG00000108055	SMC3	ENST00000361804; ENST00000462899	SMC3-001; SMC3-002
RLOC_00021542	-0.9377698339836199	6.411270215974669	24.3072435538487	8.21296326054026e-07	1.98389036635062e-05	chr16:69775770-69788813	no	no	ENSG00000141101	NOB1	ENST00000268802	NOB1-001
RLOC_00043410	-1.3750959645099101	2.7877404358857696	24.278226784029897	8.337622550087401e-07	2.01209355568934e-05	chr3:48198636-48229892	no	no	ENSG00000164045	CDC25A	ENST00000302506; ENST00000351231; ENST00000437972; ENST00000443342; ENST00000459900	CDC25A-001; CDC25A-002; CDC25A-003; CDC25A-004; CDC25A-005
RLOC_00046938	-1.4544462710314399	0.422398852947874	24.2610581683244	8.41227244552599e-07	2.0281861407489702e-05	chr4:82347547-82965397	no	no	ENSG00000138670; ENSG00000251331	RASGEF1B; RP11-689K5.3	ENST00000264400; ENST00000335927; ENST00000395570; ENST00000436139; ENST00000504863; ENST00000507538; ENST00000508294; ENST00000509081; ENST00000510780; ENST00000512343; ENST00000512716; ENST00000514050; ENST00000514889	RASGEF1B-001; RASGEF1B-002; RASGEF1B-003; RASGEF1B-004; RASGEF1B-005; RASGEF1B-006; RASGEF1B-007; RASGEF1B-201; RP11-689K5.3-001; RP11-689K5.3-002; RP11-689K5.3-003; RP11-689K5.3-004; RP11-689K5.3-005
RLOC_00025675	1.01171564331005	2.33530893907022	24.2502456465132	8.459629346298941e-07	2.0376742020508103e-05	chr7:5465916-5467879	no	no	ENSG00000234432	AC092171.1	ENST00000382426	AC092171.1-201
RLOC_00010507	1.38092345584611	0.9052761068872359	24.203598620004897	8.66701863297534e-07	2.0856549564797e-05	chr2:241388732-241396080	no	no	ENSG00000218416; ENSG00000255735	AC110619.1; AC110619.2	ENST00000404327; ENST00000404891; ENST00000471662; ENST00000538012	AC110619.1-201; AC110619.2-001; AC110619.2-002; AC110619.2-003
RLOC_00045029	-0.939854244007853	3.22532102786507	24.2012041112433	8.67780096284083e-07	2.086277738564e-05	chr3:156465132-156534851	yes	no	ENSG00000240875; NR_038387	RP11-392A22.2	ENST00000473352; ENST00000488584; NR_038387	RP11-392A22.2-002; RP11-392A22.2-003
RLOC_00006860	-1.16769703552423	4.20328897507001	24.1761956400983	8.79121964140132e-07	2.1115514346233702e-05	chr2:25016005-25042760	no	no	ENSG00000138092; NM_024322	CENPO	ENST00000380834; ENST00000395845; ENST00000464156; ENST00000473476; ENST00000473706; ENST00000486527; ENST00000491031; ENST00000498362; NM_024322	CENPO-001; CENPO-002; CENPO-003; CENPO-004; CENPO-005; CENPO-006; CENPO-007; CENPO-008
RLOC_00025378	0.8549370297180341	3.90477743311306	24.170367701558398	8.81786342945664e-07	2.1159547871250302e-05	chrX:149106766-149392815	yes	no	ENSG00000235703; NR_027456; XLOC_008083	RP13-507I23.1; linc-MAMLD1	ENST00000413076; ENST00000425602; ENST00000432696; ENST00000444489; ENST00000449111; ENST00000450989; ENST00000452864; ENST00000455777; ENST00000458274; NR_027456; TCONS_00017270	RP13-507I23.1-001; RP13-507I23.1-002; RP13-507I23.1-003; RP13-507I23.1-004; RP13-507I23.1-005; RP13-507I23.1-006; RP13-507I23.1-007; RP13-507I23.1-008; RP13-507I23.1-009
RLOC_00030147	-0.9510237470481759	6.06552999746763	24.0958616893743	9.165706012791959e-07	2.19735287274655e-05	chr1:62901968-62916650	no	no	ENSG00000162607; NM_001017415; NM_001017416	USP1	ENST00000339950; ENST00000442679; ENST00000452143; NM_001017415; NM_001017416	USP1-001; USP1-002; USP1-003
RLOC_00038643	2.03679228957074	2.9660269408382005	24.048829579920696	9.392333597757571e-07	2.24956550704523e-05	chr17:38632080-38657854	no	no	ENSG00000131746; NM_032865	TNS4	ENST00000377816; ENST00000394072; ENST00000497303; NM_032865	TNS4-001; TNS4-002; TNS4-003
RLOC_00052915	2.4220339611158397	-1.23348422110767	24.0443794264538	9.41406583558662e-07	2.25265146780108e-05	chr8:144800416-144801061	no	no	ENSG00000254548	RP11-429J17.5	ENST00000527908	RP11-429J17.5-001
RLOC_00037869	-0.935447504836622	3.69788592731727	23.9945744781496	9.66075487367343e-07	2.30951003834484e-05	chr17:7589389-7606820	no	no	ENSG00000141499	WRAP53	ENST00000316024; ENST00000396463; ENST00000431639; ENST00000451908; ENST00000457584; ENST00000463804; ENST00000467699; ENST00000471973; ENST00000498114; ENST00000498311; ENST00000534050	WRAP53-001; WRAP53-002; WRAP53-003; WRAP53-004; WRAP53-005; WRAP53-006; WRAP53-007; WRAP53-008; WRAP53-009; WRAP53-010; WRAP53-201
RLOC_00039503	1.0096094768808	3.0706688417723	23.9767862262678	9.7504243354203e-07	2.32875988348781e-05	chr17:73629514-73637486	no	no	NM_001162995; NR_028439		NM_001162995; NR_028439
RLOC_00010081	2.42465802080265	-1.27463984598942	23.960045950475802	9.835573220022042e-07	2.3468949782732998e-05	chr2:218990012-218999569	no	no	ENSG00000180871; NM_001168298	CXCR2	ENST00000318507; ENST00000415392; ENST00000418878; ENST00000428565; ENST00000449014; ENST00000453237; ENST00000454148; NM_001168298	CXCR2-001; CXCR2-002; CXCR2-003; CXCR2-004; CXCR2-005; CXCR2-006; CXCR2-007
RLOC_00037099	-0.866004287077862	3.5154121319984197	23.914505414292396	1.00710064113603e-06	2.40082231491792e-05	chr12:112369087-112450935	no	no	ENSG00000198270; NM_001193453; NM_001193531; NM_138341	TMEM116	ENST00000354825; ENST00000355445; ENST00000546537; ENST00000546962; ENST00000547878; ENST00000548283; ENST00000549425; ENST00000549537; ENST00000550020; ENST00000550037; ENST00000550233; ENST00000550800; ENST00000550831; ENST00000551297; ENST00000551874; ENST00000552374; ENST00000552800; ENST00000552801; ENST00000552839; NM_001193453; NM_001193531; NM_138341	TMEM116-001; TMEM116-002; TMEM116-003; TMEM116-004; TMEM116-005; TMEM116-006; TMEM116-007; TMEM116-008; TMEM116-009; TMEM116-010; TMEM116-011; TMEM116-012; TMEM116-013; TMEM116-014; TMEM116-015; TMEM116-016; TMEM116-017; TMEM116-018; TMEM116-201
RLOC_00050972	0.907705359238718	5.55194455248186	23.911247171986798	1.00880657612847e-06	2.4026394226595802e-05	chr8:18384811-18942039	no	no	ENSG00000156011; ENSG00000244018; NM_206909	PSD3; RPL35P6	ENST00000327040; ENST00000381690; ENST00000428502; ENST00000440756; ENST00000490024; ENST00000517971; ENST00000518303; ENST00000518315; ENST00000518963; ENST00000519633; ENST00000519653; ENST00000519851; ENST00000520789; ENST00000520858; ENST00000521027; ENST00000521475; ENST00000521841; ENST00000521878; ENST00000523619; NM_206909	PSD3-001; PSD3-002; PSD3-004; PSD3-006; PSD3-008; PSD3-009; PSD3-010; PSD3-011; PSD3-012; PSD3-013; PSD3-014; PSD3-015; PSD3-016; PSD3-017; PSD3-018; PSD3-019; PSD3-201; PSD3-202; RPL35P6-001
RLOC_00006644	-2.26219972904827	5.4346338933733795	23.8321150986155	1.05113988967559e-06	2.5011235131906897e-05	chr2:10262455-10269440	no	no	ENSG00000171848; NM_001165931	RRM2	ENST00000360566; ENST00000459969; ENST00000461327; ENST00000462343; ENST00000463887; ENST00000474701; ENST00000485717; ENST00000487591; ENST00000491447; ENST00000498343; NM_001165931	RRM2-001; RRM2-003; RRM2-004; RRM2-005; RRM2-006; RRM2-008; RRM2-009; RRM2-010; RRM2-011; RRM2-012
RLOC_00032316	0.7654624919178951	6.68268445856191	23.801612559777396	1.06792955672667e-06	2.5365403504427e-05	chr1:180601140-180857584	no	no	ENSG00000143324; NM_001135669; NM_004736	XPR1	ENST00000367590; ENST00000464817; ENST00000467345; ENST00000498177; NM_001135669; NM_004736	XPR1-001; XPR1-003; XPR1-004; XPR1-005
RLOC_00049906	-0.9106760856388091	4.71853132019272	23.801454978417603	1.0680169896600901e-06	2.5365403504427e-05	chr14:90421283-90509504	no	no	ENSG00000042088; NM_001008744; NM_018319	TDP1	ENST00000357382; ENST00000393452; ENST00000545686; ENST00000553527; ENST00000553569; ENST00000553617; ENST00000553989; ENST00000554976; ENST00000555178; ENST00000555565; ENST00000555880; ENST00000556063; ENST00000556498; ENST00000556867; ENST00000557782; NM_001008744; NM_018319	TDP1-002; TDP1-003; TDP1-004; TDP1-005; TDP1-007; TDP1-008; TDP1-010; TDP1-011; TDP1-012; TDP1-013; TDP1-014; TDP1-015; TDP1-016; TDP1-017; TDP1-201
RLOC_00019716	-0.9075687598448341	6.6622634698349	23.7773928482694	1.0814522863529498e-06	2.56605547162592e-05	chr9:116169515-116173029	no	no	ENSG00000148229; NM_017443; NR_027261	POLE3	ENST00000374171; ENST00000475080; ENST00000479871; NM_017443; NR_027261	POLE3-001; POLE3-002; POLE3-004
RLOC_00003082	-0.771340359720513	6.64661712483715	23.770215794759697	1.08549237734626e-06	2.57324356864392e-05	chr10:13359424-13390280	no	no	ENSG00000086475; NM_001195602; NM_001195604; NM_012247	SEPHS1	ENST00000319684; ENST00000327347; ENST00000413411; ENST00000425947; ENST00000494329; ENST00000545675; NM_001195602; NM_001195604; NM_012247	SEPHS1-001; SEPHS1-002; SEPHS1-003; SEPHS1-004; SEPHS1-005; SEPHS1-203
RLOC_00040516	-1.16715247800173	4.30855554428876	23.7514587144097	1.09612268702197e-06	2.59602638247249e-05	chr6:31110216-31125986	no	no	ENSG00000204536; NM_001105563	CCHCR1	ENST00000376266; ENST00000396263; ENST00000396268; ENST00000412245; ENST00000426967; ENST00000428174; ENST00000440185; ENST00000448141; ENST00000448162; ENST00000455279; ENST00000464012; ENST00000467553; ENST00000475684; ENST00000480060; ENST00000486060; ENST00000488920; ENST00000502557; ENST00000502672; ENST00000503420; ENST00000505392; ENST00000506831; ENST00000507226; ENST00000507459; ENST0000…	CCHCR1-001; CCHCR1-002; CCHCR1-003; CCHCR1-004; CCHCR1-005; CCHCR1-006; CCHCR1-007; CCHCR1-008; CCHCR1-009; CCHCR1-010; CCHCR1-012; CCHCR1-013; CCHCR1-014; CCHCR1-015; CCHCR1-016; CCHCR1-017; CCHCR1-018; CCHCR1-019; CCHCR1-020; CCHCR1-022; CCHCR1-023; CCHCR1-024; CCHCR1-025; CCHCR1-026; CCHCR1-027; CCHCR1-028; CCHCR1-029; CCHCR1-030; CCHCR1-031; CCHCR1-032; CCHCR1-033; CCHCR1-034; CCHCR1-035
RLOC_00019201	0.87869907408928	5.06662148384103	23.705298174966398	1.12273027475966e-06	2.65657182113205e-05	chr9:90340434-90345988	no	no	ENSG00000135047; NM_001257971; NM_001257972; NM_001257973; NM_001912; NM_145918	CTSL1	ENST00000342020; ENST00000343150; ENST00000375894; ENST00000539280; NM_001257971; NM_001257972; NM_001257973; NM_001912; NM_145918	CTSL1-001; CTSL1-004; CTSL1-005; CTSL1-201
RLOC_00031044	0.7669434921486451	7.486134894567809	23.6675447295009	1.14497273857132e-06	2.70668578681763e-05	chr1:117452679-117532972	no	no	ENSG00000134247	PTGFRN	ENST00000393203; ENST00000496699; ENST00000497385; ENST00000544471	PTGFRN-001; PTGFRN-002; PTGFRN-003; PTGFRN-201
RLOC_00015217	0.849174558760172	4.30830446028555	23.6574750555934	1.1509795891798e-06	2.71836181266397e-05	chr5:148931510-149011599	no	no	ENSG00000183111	ARHGEF37	ENST00000333677; ENST00000505810; ENST00000509831	ARHGEF37-001; ARHGEF37-002; ARHGEF37-003
RLOC_00017363	-0.7554782849727142	6.47746143150794	23.633401020285	1.16546885912537e-06	2.75003124683336e-05	chr19:49497156-49519097	no	no	ENSG00000183207	RUVBL2	ENST00000221413; ENST00000413176	RUVBL2-201; RUVBL2-202
RLOC_00044920	-0.9235162518110209	6.439606688385219	23.631317152586604	1.16673163163486e-06	2.7504617908725397e-05	chr3:150458910-150481218	no	no	ENSG00000181788; NM_005067	SIAH2	ENST00000472885; ENST00000482706; NM_005067	SIAH2-002; SIAH2-003
RLOC_00043355	-0.942428368040359	3.49438165539495	23.586891204651497	1.19398153171613e-06	2.8120971135515996e-05	chr3:45864808-45957204	no	no	ENSG00000163818	LZTFL1	ENST00000296135; ENST00000411866; ENST00000418700; ENST00000440576; ENST00000445698; ENST00000448111; ENST00000469874; ENST00000472635; ENST00000478551; ENST00000480156; ENST00000483279; ENST00000490463; ENST00000492333; ENST00000495864	LZTFL1-001; LZTFL1-002; LZTFL1-003; LZTFL1-004; LZTFL1-005; LZTFL1-007; LZTFL1-008; LZTFL1-009; LZTFL1-010; LZTFL1-011; LZTFL1-012; LZTFL1-013; LZTFL1-014; LZTFL1-015
RLOC_00046908	-1.0193613093165401	3.46527072482965	23.5836568885504	1.1959901385245398e-06	2.8142244849200298e-05	chr4:79472673-79531597	no	no	ENSG00000138772; NM_005139	ANXA3	ENST00000264908; ENST00000503570; ENST00000503776; ENST00000505805; ENST00000508214; ENST00000510502; ENST00000512373; ENST00000512542; ENST00000512884; ENST00000514171; NM_005139	ANXA3-001; ANXA3-002; ANXA3-003; ANXA3-004; ANXA3-005; ANXA3-006; ANXA3-007; ANXA3-008; ANXA3-009; ANXA3-010
RLOC_00040853	-0.861747226571137	5.13213242260416	23.539700035434297	1.2236270563335301e-06	2.8765969394507598e-05	chr6:40994640-41065526	no	no	ENSG00000124596; ENSG00000124602; NM_173561	C6orf130; UNC5CL	ENST00000373154; ENST00000424266; ENST00000463088; ENST00000464633; ENST00000465893; ENST00000467234; ENST00000468811; ENST00000469104; ENST00000470102; ENST00000471367; ENST00000479950; ENST00000480585; ENST00000482515; ENST00000482853; ENST00000486443; ENST00000488238; NM_173561	C6orf130-001; C6orf130-002; C6orf130-003; C6orf130-004; C6orf130-005; C6orf130-006; C6orf130-007; C6orf130-008; C6orf130-009; C6orf130-010; C6orf130-011; C6orf130-012; C6orf130-013; C6orf130-014; C6orf130-015; UNC5CL-002
RLOC_00030919	-0.777106260099433	5.668782703253161	23.501294430899	1.24829753741327e-06	2.9316222344248402e-05	chr1:112084840-112255318	no	no	ENSG00000116473	RAP1A	ENST00000356415; ENST00000369709; ENST00000433097; ENST00000436150; ENST00000494982; ENST00000545460	RAP1A-001; RAP1A-002; RAP1A-003; RAP1A-004; RAP1A-201; RAP1A-202
RLOC_00045806	0.7528779331384731	7.30187482900247	23.499694148823103	1.24933626251019e-06	2.9316222344248402e-05	chr4:2249159-2263707	no	no	ENSG00000123933	MXD4	ENST00000337190; ENST00000510822; ENST00000513372; ENST00000513380; ENST00000515378; ENST00000537353	MXD4-001; MXD4-003; MXD4-004; MXD4-005; MXD4-006; MXD4-201
RLOC_00016758	-1.1397008322250501	1.96445797823634	23.477398663417002	1.26389850751661e-06	2.96306224690359e-05	chr19:34895303-34917023	no	no	NM_032346		NM_032346
RLOC_00004469	1.60817278247035	0.8445255386380859	23.4435196817603	1.28635303094988e-06	3.0129299142579603e-05	chr10:97071528-97321130	no	no	ENSG00000095637; ENSG00000212950; NM_001034954; NM_001034955; NM_001034956; NM_001034957; NM_006434; NM_015385	RP11-476E15.3; SORBS1	ENST00000306402; ENST00000347291; ENST00000353505; ENST00000371227; ENST00000371228; ENST00000371239; ENST00000371245; ENST00000371246; ENST00000371247; ENST00000393949; ENST00000465489; ENST00000470039; ENST00000470320; ENST00000472854; ENST00000474353; ENST00000482068; ENST00000486141; ENST00000492542; NM_001034954; NM_001034955; NM_001034956; NM_001034957; NM_006434; NM_015385	RP11-476E15.3-001; SORBS1-001; SORBS1-003; SORBS1-006; SORBS1-009; SORBS1-010; SORBS1-011; SORBS1-012; SORBS1-013; SORBS1-014; SORBS1-015; SORBS1-016; SORBS1-201; SORBS1-202; SORBS1-203; SORBS1-204; SORBS1-205; SORBS1-206
RLOC_00016989	0.8208299725036199	5.082514871049	23.4129251005032	1.30697431368452e-06	3.05841599507425e-05	chr19:40315990-40324841	no	no	NM_004714; NM_006483; NM_006484		NM_004714; NM_006483; NM_006484
RLOC_00035123	-1.53679415373135	0.549676417575282	23.3976345736204	1.31740432575464e-06	3.07999211512518e-05	chr12:9620148-9727568	no	no	ENSG00000214776	RP11-726G1.1	ENST00000518709; ENST00000520314	RP11-726G1.1-001; RP11-726G1.1-002
RLOC_00010085	0.7092637975504692	7.31168342025246	23.385243813653897	1.32591754490053e-06	3.09705143974015e-05	chr2:219081817-219118833	no	no	ENSG00000163466	ARPC2	ENST00000295685; ENST00000315717; ENST00000414983; ENST00000420104; ENST00000420201; ENST00000456575; ENST00000462034; ENST00000465395; ENST00000470146; ENST00000471355; ENST00000472753; ENST00000477992; ENST00000478612; ENST00000480062; ENST00000484961; ENST00000487321; ENST00000489598; ENST00000491780	ARPC2-001; ARPC2-002; ARPC2-003; ARPC2-004; ARPC2-005; ARPC2-006; ARPC2-007; ARPC2-008; ARPC2-009; ARPC2-010; ARPC2-011; ARPC2-012; ARPC2-013; ARPC2-014; ARPC2-015; ARPC2-016; ARPC2-017; ARPC2-018
RLOC_00031898	1.2651204036881598	2.1864258766016698	23.3794152055544	1.32994121958622e-06	3.1036025161013104e-05	chr1:161016732-161039414	no	no	ENSG00000186517; NM_001025598; NM_181720	ARHGAP30	ENST00000368015; ENST00000368017; ENST00000368018; ENST00000461003; ENST00000471492; ENST00000490279; NM_001025598; NM_181720	ARHGAP30-002; ARHGAP30-004; ARHGAP30-006; ARHGAP30-008; ARHGAP30-009; ARHGAP30-201
RLOC_00041965	-1.20855681517692	2.98140580875977	23.3482851494832	1.3516395811559602e-06	3.1513501589955e-05	chr6:126068810-126080946	no	no	ENSG00000135547	HEY2	ENST00000368364; ENST00000368365	HEY2-001; HEY2-002
RLOC_00017164	1.37149463383329	1.32857850388165	23.3445799396099	1.3542457303214399e-06	3.1545376298246995e-05	chr19:45116940-45139754	no	no	ENSG00000216588	IGSF23	ENST00000402988; ENST00000428245; ENST00000441389	IGSF23-001; IGSF23-002; IGSF23-003
[truncated: 24,367 more rows]
