# Supplementary material for: Genome-wide profiling of p53-regulated enhancer RNAs uncovers a subset of enhancers controlled by a lncRNA
Source: Nat Commun. 2015 Mar 27;6:6520. doi: 10.1038/ncomms7520 (PMC4389233; doi:10.1038/ncomms7520)
Supplement: Supplementary Dataset 2 — Putative LED-associated loci determined by ChIRP-seq analysis. [file ncomms7520-s3.txt]

chr1	2156290	2156862
chr1	5323839	5324556
chr1	6346120	6346852
chr1	7408790	7409169
chr1	8183084	8183714
chr1	12343676	12344320
chr1	15810673	15811110
chr1	16259549	16260054
chr1	17014921	17015568
chr1	19275410	19275945
chr1	21673314	21673855
chr1	22299539	22300451
chr1	22703078	22703908
chr1	23259265	23259986
chr1	29260229	29261106
chr1	31859180	31859697
chr1	34679518	34680741
chr1	35680789	35681415
chr1	38349476	38350117
chr1	39183700	39184209
chr1	39383188	39383595
chr1	42013443	42013999
chr1	43428428	43429222
chr1	44178744	44179280
chr1	44521115	44521554
chr1	46079844	46080385
chr1	46722893	46723694
chr1	50663637	50664331
chr1	54123013	54123498
chr1	55450288	55450785
chr1	58483118	58484087
chr1	60060376	60060882
chr1	60146416	60146868
chr1	60224821	60225375
chr1	60330650	60331135
chr1	60968422	60969182
chr1	61847535	61848282
chr1	64410445	64411456
chr1	65153178	65153824
chr1	69302422	69302919
chr1	70012126	70013070
chr1	70207256	70207733
chr1	71002299	71003050
chr1	74752489	74753277
chr1	75058748	75059817
chr1	78000626	78001374
chr1	78222109	78222625
chr1	79005512	79006149
chr1	86095089	86095591
chr1	86196855	86197623
chr1	87376262	87376832
chr1	93345301	93345986
chr1	99339989	99340884
chr1	99501076	99501737
chr1	100195679	100196231
chr1	101769845	101770634
chr1	102096992	102097602
chr1	107507521	107508485
chr1	107713856	107714767
chr1	108470009	108470868
chr1	108712136	108712626
chr1	112364068	112364617
chr1	114355085	114355539
chr1	114865875	114866306
chr1	117343373	117344224
chr1	120267858	120268864
chr1	142619214	142619826
chr1	144878812	144879312
chr1	145416894	145417574
chr1	145416894	145418079
chr1	145517138	145517676
chr1	149315076	149315508
chr1	149820214	149820782
chr1	151079306	151079985
chr1	151101169	151101792
chr1	151140593	151140993
chr1	154503027	154503625
chr1	155714244	155714972
chr1	155758801	155759463
chr1	156073566	156074128
chr1	158307883	158308490
chr1	164583163	164584678
chr1	169716436	169717128
chr1	169796082	169796927
chr1	171214635	171215029
chr1	172347700	172348372
chr1	172559672	172560330
chr1	172737190	172737632
chr1	173907461	173908363
chr1	175604079	175604846
chr1	175802997	175804042
chr1	176184370	176184815
chr1	177578478	177578908
chr1	177815022	177815444
chr1	177831193	177831746
chr1	178473349	178474014
chr1	181369515	181370183
chr1	182328887	182329427
chr1	182396863	182397332
chr1	183159442	183159876
chr1	186470738	186471271
chr1	186702229	186703280
chr1	187941552	187942318
chr1	191206707	191207187
chr1	192715504	192717166
chr1	197394594	197395227
chr1	197724777	197725220
chr1	199150087	199150494
chr1	202264420	202265260
chr1	202515761	202516510
chr1	203296871	203297366
chr1	204002384	204002905
chr1	204450814	204451168
chr1	204880737	204881615
chr1	204909135	204910181
chr1	206700823	206701270
chr1	207277931	207278511
chr1	207401991	207402590
chr1	210532248	210533017
chr1	215333594	215334336
chr1	215827638	215827978
chr1	216544408	216545059
chr1	216835307	216835804
chr1	216951635	216952486
chr1	217013759	217014494
chr1	219059807	219060590
chr1	219190276	219190889
chr1	221995271	221995885
chr1	224013933	224014738
chr1	227331018	227331553
chr1	227802625	227803197
chr1	229247273	229247894
chr1	231311793	231312559
chr1	233017471	233017962
chr1	235114485	235114951
chr1	238728077	238728622
chr2	361143	363360
chr2	876055	876761
chr2	5649161	5650950
chr2	7768108	7768741
chr2	8428216	8429058
chr2	8770734	8771261
chr2	9091661	9092371
chr2	9115371	9116454
chr2	9173132	9173536
chr2	10451148	10451535
chr2	10674137	10674509
chr2	10756418	10756879
chr2	10864345	10865093
chr2	12544754	12545606
chr2	12972696	12973402
chr2	14962637	14963314
chr2	15781103	15781819
chr2	16115599	16116447
chr2	16484307	16484838
chr2	16664315	16664784
chr2	19043667	19044365
chr2	19842873	19843618
chr2	21122868	21123671
chr2	21441490	21442467
chr2	22627708	22628297
chr2	25512336	25512977
chr2	25754032	25754731
chr2	26957967	26958585
chr2	31368505	31369263
chr2	32022344	32022636
chr2	34943805	34944545
chr2	36963473	36964011
chr2	37851011	37851514
chr2	38224585	38225375
chr2	38405550	38406059
chr2	43150673	43153431
chr2	47967947	47968495
chr2	50079095	50079439
chr2	51781377	51782319
chr2	57471147	57471721
chr2	58985851	58986896
chr2	59981818	59982400
chr2	60569765	60570255
chr2	62937433	62938120
chr2	66085563	66086312
chr2	66905327	66905779
chr2	71984238	71984763
chr2	72326888	72327647
chr2	72713656	72714874
chr2	73415229	73415753
chr2	75219431	75219841
chr2	76538205	76538878
chr2	84928848	84929488
chr2	84951570	84951982
chr2	86351477	86352175
chr2	86466319	86466870
chr2	86492700	86493435
chr2	89315724	89316351
chr2	90222408	90223225
chr2	97723581	97724076
chr2	98380085	98380514
chr2	100830176	100830902
chr2	100993896	100994508
chr2	101996524	101997011
chr2	102323744	102324305
chr2	103971077	103971674
chr2	108591318	108591749
chr2	109868691	109869288
chr2	118248531	118249506
chr2	119481769	119482467
chr2	120628199	120628904
chr2	121650537	121651200
chr2	127270474	127271478
chr2	128635623	128636302
chr2	128984161	128985051
chr2	129549525	129550766
chr2	129842803	129843645
chr2	133438305	133438703
chr2	135570782	135571522
chr2	136435563	136436207
chr2	139042939	139043810
chr2	142442104	142442536
chr2	143702050	143702733
chr2	149284720	149285630
chr2	151019830	151020496
chr2	158775536	158776096
chr2	162072632	162073414
chr2	166271858	166272209
chr2	166321219	166321680
chr2	168701855	168702446
chr2	168905026	168905594
chr2	169258071	169258624
chr2	171219240	171219954
chr2	171866218	171867427
chr2	173159258	173160010
chr2	175069106	175069917
chr2	175810187	175811007
chr2	176967241	176967814
chr2	177304174	177304740
chr2	178393111	178393568
chr2	180115085	180115527
chr2	180177852	180178430
chr2	180713288	180713887
chr2	182406785	182408048
chr2	183256190	183256803
chr2	183494566	183495538
chr2	183939896	183940557
chr2	184595702	184596396
chr2	188094782	188095502
chr2	190311680	190312328
chr2	191273657	191274376
chr2	191915779	191916210
chr2	193672308	193673194
chr2	196622549	196623077
chr2	197293767	197294176
chr2	204275407	204276237
chr2	206549230	206549972
chr2	206881310	206882158
chr2	210296336	210296854
chr2	212124506	212125110
chr2	215464323	215464756
chr2	215851310	215852173
chr2	217335152	217335858
chr2	218148355	218148916
chr2	218337175	218337832
chr2	218898089	218898663
chr2	220114208	220114632
chr2	225061397	225062080
chr2	228785380	228786116
chr2	234190795	234191327
chr2	235041756	235042250
chr2	236871576	236872236
chr2	237442363	237443216
chr2	238498476	238499265
chr2	240437188	240437785
chr2	241352605	241353144
chr2	241369991	241370560
chr2	242192964	242193691
chr2	242890197	242891203
chr3	881938	883070
chr3	921212	922040
chr3	1028322	1028871
chr3	1135240	1135826
chr3	1958646	1959649
chr3	4190375	4191242
chr3	5114867	5115625
chr3	6165364	6166197
chr3	8108014	8108707
chr3	8365511	8366300
chr3	9051822	9052404
chr3	9129346	9130348
chr3	10257108	10257558
chr3	12276494	12276936
chr3	12371778	12372756
chr3	12478629	12478965
chr3	12919550	12920465
chr3	13814064	13814602
chr3	13862547	13863337
chr3	14158564	14159051
chr3	14327058	14327577
chr3	14993510	14994110
chr3	16020050	16020566
chr3	16091818	16092520
chr3	16211543	16212233
chr3	16232699	16233334
chr3	16498178	16498738
chr3	17443373	17443895
chr3	18431505	18432379
chr3	18488047	18488768
chr3	18488047	18489092
chr3	25618764	25619408
chr3	27778425	27779168
chr3	32684291	32685084
chr3	35650120	35650627
chr3	35976840	35977261
chr3	41863115	41863553
chr3	42527378	42527978
chr3	43052897	43054969
chr3	46119889	46120279
chr3	46213584	46214057
chr3	47640902	47641603
chr3	47888799	47889541
chr3	51370392	51371015
chr3	53297207	53297778
chr3	53450098	53451046
chr3	63612572	63613141
chr3	65340729	65341498
chr3	67411176	67412168
chr3	67768946	67769587
chr3	68298919	68299546
chr3	69220526	69221222
chr3	69289564	69290190
chr3	70109808	70110867
chr3	70179990	70180576
chr3	73685766	73686409
chr3	74301733	74302483
chr3	75093534	75094047
chr3	75471314	75471773
chr3	75821322	75822024
chr3	76908239	76909258
chr3	77388959	77389767
chr3	78102175	78103224
chr3	81066898	81067877
chr3	86298808	86299715
chr3	90270647	90271499
chr3	93611470	93612161
chr3	97375157	97376034
chr3	98414686	98415087
chr3	98712567	98713256
chr3	99241014	99241520
chr3	99315810	99316510
chr3	99599782	99600340
chr3	99647832	99648537
chr3	102709360	102710197
chr3	111735085	111735623
chr3	112486369	112487427
chr3	113798923	113799800
chr3	118691762	118692662
chr3	121351696	121352413
chr3	122458810	122459395
chr3	123531482	123532082
chr3	124018557	124019123
chr3	124829204	124829875
chr3	126298672	126299463
chr3	127046457	127047096
chr3	130762562	130763401
chr3	131803530	131804063
chr3	132573309	132573867
chr3	134938507	134939248
chr3	135826098	135826913
chr3	136361499	136361991
chr3	137764990	137765852
chr3	137784490	137785257
chr3	137846522	137847480
chr3	139015962	139017116
chr3	139320382	139321242
chr3	140059339	140060187
chr3	143668605	143669306
chr3	148590479	148591015
chr3	149491660	149492123
chr3	150723139	150723631
chr3	150814558	150815261
chr3	151320198	151320946
chr3	152052582	152053095
chr3	154957089	154957653
chr3	155686028	155686526
chr3	157095144	157095912
chr3	161133918	161134628
chr3	161310319	161311106
chr3	164231347	164231935
chr3	170303822	170304378
chr3	171070561	171071579
chr3	173051437	173052188
chr3	173348963	173349510
chr3	182064030	182064592
chr3	187553288	187553844
chr3	190406554	190407207
chr3	191744200	191744958
chr3	193569883	193570380
chr3	193926551	193927019
chr3	194775862	194776403
chr3	194805161	194805938
chr3	194923380	194923925
chr3	195437229	195438622
chr3	195640453	195640885
chr3	196543094	196543667
chr3	197252383	197252926
chr4	880469	881025
chr4	2345221	2346012
chr4	3944135	3944754
chr4	4612862	4614315
chr4	4970724	4971557
chr4	6570553	6570947
chr4	7668657	7669279
chr4	8728920	8729492
chr4	9704863	9705572
chr4	11347162	11347774
chr4	11770708	11771229
chr4	12697082	12697912
chr4	15941815	15942514
chr4	18837837	18838317
chr4	24855272	24855820
chr4	24915087	24915752
chr4	27184530	27185127
chr4	29176074	29176522
chr4	30516009	30516735
chr4	34733913	34734332
chr4	36825634	36826287
chr4	37628736	37629367
chr4	40715564	40716195
chr4	49002869	49003714
chr4	53781816	53782315
chr4	63656227	63656797
chr4	76877331	76877864
chr4	77853044	77853759
chr4	78138437	78138859
chr4	81098445	81098857
chr4	86252210	86253322
chr4	86997562	86997977
chr4	89198611	89198914
chr4	92596684	92597697
chr4	93933210	93933610
chr4	96044292	96045182
chr4	103646668	103647150
chr4	104902798	104903271
chr4	107973483	107974223
chr4	108021327	108021953
chr4	111172199	111172986
chr4	117230364	117230729
chr4	118203796	118204583
chr4	118728499	118729006
chr4	119869559	119870210
chr4	122517258	122518024
chr4	129262026	129262836
chr4	129307178	129307603
chr4	129510925	129511644
chr4	131069829	131070430
chr4	133694484	133695022
chr4	146095330	146095808
chr4	148157367	148158905
chr4	148508084	148508676
chr4	158654025	158654578
chr4	159999658	160000333
chr4	160103846	160104614
chr4	162190472	162191332
chr4	166830930	166831385
chr4	167111443	167112212
chr4	167845442	167846001
chr4	168100933	168101523
chr4	169936512	169937680
chr4	189744678	189746545
chr5	837140	837663
chr5	1892113	1892871
chr5	2475344	2475860
chr5	2776577	2777390
chr5	2795223	2796148
chr5	3298488	3298947
chr5	3360271	3360853
chr5	3487953	3488436
chr5	3927742	3928263
chr5	5448285	5449603
chr5	5535027	5535558
chr5	6585337	6585906
chr5	8490828	8492230
chr5	8491298	8492230
chr5	9314673	9315593
chr5	9438402	9438902
chr5	12327924	12328440
chr5	12430638	12431460
chr5	12647248	12647927
chr5	12788516	12789389
chr5	13783561	13784494
chr5	14136115	14136785
chr5	14415211	14416047
chr5	15283637	15284111
chr5	16917274	16918115
chr5	16938849	16939437
chr5	17886838	17887273
chr5	18937795	18938517
chr5	21239564	21240078
chr5	24399107	24399536
chr5	27011106	27011911
chr5	27349165	27350073
chr5	31390613	31391228
chr5	35331938	35332356
chr5	36048519	36049220
chr5	38645463	38645757
chr5	38755390	38756232
chr5	39487097	39487945
chr5	41180037	41180593
chr5	42375484	42376127
chr5	42698402	42699040
chr5	43085797	43086454
chr5	43802217	43802667
chr5	50111079	50111611
chr5	54096096	54096636
chr5	55460402	55461205
chr5	56849279	56850431
chr5	56994707	56995337
chr5	57308719	57309560
chr5	58505913	58506747
chr5	60636748	60637246
chr5	68645716	68646544
chr5	72479435	72479987
chr5	72558585	72559346
chr5	73417294	73418024
chr5	76606155	76606639
chr5	77956217	77956733
chr5	78447865	78448484
chr5	84835938	84836689
chr5	95030137	95030941
chr5	95752171	95752927
chr5	95997159	95997657
chr5	98194867	98195514
chr5	98477089	98477701
chr5	98928385	98929658
chr5	101671479	101672313
chr5	102924803	102925848
chr5	106289253	106290081
chr5	106633176	106633803
chr5	112036650	112037397
chr5	114471874	114472419
chr5	115368749	115369437
chr5	115775730	115776226
chr5	117538927	117539468
chr5	119052505	119053264
chr5	121039989	121040501
chr5	126264680	126265724
chr5	126848094	126848547
chr5	130362112	130362931
chr5	131478911	131479695
chr5	131875717	131876460
chr5	131988753	131989721
chr5	132808034	132808836
chr5	135197832	135198414
chr5	136312639	136313373
chr5	141628794	141629912
chr5	142934487	142935343
chr5	144961807	144962427
chr5	145726438	145727168
chr5	146508655	146509227
chr5	146849705	146850374
chr5	148561670	148562367
chr5	149166692	149167256
chr5	149380727	149381334
chr5	150546186	150546903
chr5	154956362	154957332
chr5	155236067	155237071
chr5	155782650	155783360
chr5	157053213	157053841
chr5	157200835	157201286
chr5	168321376	168321992
chr5	168814570	168815402
chr5	169020821	169021427
chr5	169418009	169418550
chr5	169454075	169454720
chr5	169928390	169929403
chr5	171468182	171468703
chr5	171693075	171693616
chr5	172076693	172077600
chr5	176904539	176905429
chr5	178537923	178538620
chr5	179014963	179015600
chr5	179541331	179542167
chr5	180158993	180159489
chr6	2750888	2751616
chr6	6734576	6735189
chr6	10471308	10472073
chr6	10557022	10557724
chr6	11247251	11247576
chr6	12089646	12090490
chr6	13892150	13892928
chr6	14802895	14803413
chr6	15402725	15403102
chr6	15526141	15526849
chr6	17771089	17771967
chr6	19821067	19821745
chr6	20262660	20263525
chr6	21594088	21594603
chr6	21787756	21788400
chr6	22526482	22527442
chr6	23172363	23173023
chr6	23516215	23516883
chr6	24828103	24828851
chr6	26324443	26325151
chr6	26380709	26381956
chr6	26456357	26457041
chr6	28213519	28214235
chr6	28421598	28422363
chr6	29437969	29438444
chr6	32407368	32408031
chr6	33536051	33536560
chr6	33729273	33729781
chr6	33755261	33755824
chr6	34794183	34794854
chr6	35372310	35372884
chr6	36413076	36413787
chr6	36650168	36650763
chr6	37006502	37006958
chr6	39683508	39684321
chr6	40860623	40861192
chr6	42504249	42504999
chr6	43269341	43270381
chr6	43338178	43338745
chr6	47735930	47736440
chr6	49325813	49326268
chr6	49825326	49825739
chr6	52759684	52760363
chr6	54989412	54990098
chr6	58074018	58074620
chr6	58670987	58671571
chr6	63080016	63080993
chr6	63878615	63879254
chr6	64272835	64273512
chr6	65473096	65473798
chr6	68009212	68010381
chr6	70932707	70933651
chr6	73251342	73252146
chr6	73251342	73252433
chr6	73783925	73784766
chr6	74451950	74452667
chr6	75640506	75641237
chr6	80270992	80271436
chr6	80345718	80346216
chr6	84615181	84615758
chr6	86415275	86415876
chr6	89495103	89496101
chr6	89871644	89872290
chr6	98774466	98775256
chr6	100334080	100334593
chr6	102147248	102148041
chr6	102311146	102311750
chr6	102810463	102811390
chr6	104665394	104665983
chr6	105044146	105044619
chr6	105864659	105865364
chr6	109945022	109945679
chr6	117098879	117099664
chr6	118332354	118332857
chr6	125286510	125287113
chr6	125919571	125920108
chr6	129604737	129605417
chr6	131891931	131892690
chr6	135924950	135925413
chr6	138018225	138018891
chr6	138675724	138676192
chr6	139246680	139247190
chr6	140029860	140030339
chr6	147772909	147773744
chr6	154928485	154929073
chr7	231962	232478
chr7	704571	705319
chr7	1143842	1144386
chr7	2870445	2870813
chr7	6345042	6345437
chr7	8108371	8108754
chr7	8481107	8481726
chr7	8487392	8487851
chr7	8546712	8547185
chr7	9444321	9444893
chr7	12329372	12330438
chr7	12848966	12849434
chr7	16155891	16156725
chr7	17571555	17572266
chr7	19562020	19562617
chr7	22369520	22370017
chr7	23043209	23043616
chr7	26551423	26552129
chr7	28868060	28869071
chr7	29799284	29800133
chr7	30617453	30617947
chr7	32131675	32132184
chr7	34681645	34682418
chr7	37019231	37019715
chr7	42616725	42617512
chr7	45645834	45646401
chr7	46642922	46643652
chr7	49586902	49587841
chr7	50365695	50366207
chr7	51630822	51631374
chr7	53140400	53140982
chr7	56200812	56201327
chr7	63370385	63371043
chr7	67661148	67662077
chr7	75861083	75861807
chr7	76682361	76682957
chr7	77704044	77704511
chr7	78509897	78510718
chr7	80348997	80349679
chr7	80923489	80924339
chr7	81046909	81047513
chr7	86388464	86389700
chr7	90166987	90167635
chr7	90950714	90951246
chr7	93205322	93206014
chr7	97470199	97470760
chr7	98150947	98151565
chr7	100228488	100229011
chr7	101928610	101929203
chr7	105692513	105693143
chr7	107707311	107707769
chr7	110376988	110377407
chr7	112353653	112354243
chr7	113218881	113219259
chr7	114590173	114590751
chr7	127389517	127390212
chr7	131604664	131605183
chr7	132513389	132513824
chr7	133354993	133355837
chr7	134931333	134932180
chr7	137494695	137495092
chr7	141400048	141401029
chr7	142126264	142126937
chr7	142461243	142461924
chr7	143194286	143194795
chr7	147635519	147636392
chr7	148418404	148419078
chr7	149232219	149233023
chr7	150109001	150109451
chr7	150686814	150687207
chr7	151387133	151387700
chr7	151754790	151755539
chr7	152438410	152438942
chr7	154406516	154407067
chr7	154768822	154769475
chr7	157866724	157867410
chr7	158064916	158065707
chr7	158136500	158137213
chr8	1866783	1868550
chr8	3621510	3622195
chr8	6535788	6536326
chr8	8562111	8562920
chr8	11582174	11582689
chr8	27107826	27108788
chr8	28709214	28709895
chr8	32655449	32656184
chr8	33566398	33566996
chr8	38433821	38434462
chr8	41758675	41759509
chr8	42330691	42331316
chr8	47120008	47120685
chr8	54198455	54199222
chr8	58730350	58731030
chr8	81203892	81204434
chr8	82827619	82828154
chr8	84820456	84821221
chr8	87866468	87867121
chr8	89872661	89873753
chr8	90206213	90206923
chr8	92516133	92516890
chr8	95157692	95158538
chr8	95310638	95311065
chr8	96603928	96604779
chr8	96864435	96865177
chr8	96903529	96904011
chr8	97321455	97321994
chr8	97378259	97379204
chr8	101119559	101120034
chr8	101669723	101670353
chr8	101810775	101811334
chr8	101990943	101991510
chr8	102294294	102294825
chr8	102676227	102676896
chr8	103906726	103907426
chr8	105035735	105036347
chr8	107528443	107529014
chr8	107589874	107590214
chr8	108159856	108160614
chr8	109173891	109174405
chr8	114940723	114941519
chr8	115450318	115450961
chr8	117031982	117032505
chr8	119509525	119510018
chr8	120519606	120520086
chr8	122325819	122326286
chr8	122373283	122373739
chr8	122651110	122651750
chr8	124009524	124010031
chr8	126501673	126502211
chr8	126826689	126827175
chr8	127055869	127057005
chr8	128355144	128355783
chr8	128360633	128361200
chr8	129522459	129523325
chr8	131436482	131436997
chr8	132123137	132123756
chr8	132320669	132321648
chr8	133434869	133435864
chr8	134161879	134162681
chr8	134842387	134842908
chr8	135343610	135344275
chr8	141235148	141235564
chr8	141874646	141875411
chr8	142253903	142255078
chr8	142389598	142390304
chr8	143009423	143009929
chr8	143348358	143349015
chr8	143390507	143391317
chr8	143639784	143640387
chr8	144949505	144949956
chr8	145259787	145260803
chr8	145987667	145988318
chr9	1860645	1861667
chr9	2800644	2801111
chr9	6893114	6893745
chr9	7210345	7210886
chr9	7244044	7244729
chr9	7340503	7341712
chr9	8006204	8006873
chr9	10746931	10747409
chr9	14075513	14076075
chr9	15268014	15269216
chr9	15268225	15269425
chr9	30349085	30349727
chr9	31148085	31148918
chr9	34208077	34208645
chr9	35696534	35697363
chr9	35791039	35791490
chr9	37031085	37031636
chr9	71492945	71493501
chr9	72439111	72439885
chr9	73239923	73240841
chr9	73240267	73240949
chr9	73423177	73423746
chr9	77698025	77698676
chr9	78067046	78067811
chr9	78863556	78864411
chr9	79165061	79165785
chr9	79382449	79383128
chr9	79460380	79461117
chr9	79554226	79554801
chr9	81516268	81517660
chr9	82582923	82583406
chr9	85348138	85348771
chr9	85873996	85874619
chr9	86544359	86545229
chr9	90510294	90510733
chr9	91380421	91381165
chr9	92795399	92796057
chr9	94205038	94205547
chr9	94258720	94259554
chr9	95251402	95252295
chr9	98831862	98832732
chr9	101567276	101567798
chr9	105114279	105115107
chr9	106348518	106349164
chr9	107630985	107631692
chr9	108496049	108496656
chr9	112635667	112636292
chr9	113860874	113861688
chr9	116261860	116262624
chr9	116993473	116993916
chr9	117154793	117155375
chr9	117830934	117831525
chr9	119389441	119390157
chr9	119528567	119529545
chr9	119562315	119562907
chr9	123494088	123494465
chr9	126032129	126032563
chr9	126130984	126131845
chr9	126931780	126932378
chr9	127656957	127658380
chr9	127659396	127660048
chr9	127842199	127842774
chr9	129443155	129443566
chr9	129624627	129625270
chr9	129900777	129901700
chr9	131356131	131356534
chr9	134035758	134036537
chr9	134516314	134517302
chr9	134546119	134546511
chr9	135515090	135515584
chr9	136774593	136775222
chr9	137128034	137129116
chr9	137422991	137423528
chr9	138038769	138039293
chr9	138208520	138209166
chr9	139457128	139457675
chr10	528682	529402
chr10	620560	621100
chr10	1994222	1994659
chr10	2920406	2921068
chr10	5302990	5303887
chr10	6055330	6055865
chr10	7539581	7540050
chr10	7760436	7761121
chr10	8189734	8190606
chr10	9049285	9050211
chr10	9781817	9782595
chr10	10063553	10064566
chr10	10312732	10313244
chr10	10868417	10869001
chr10	11396809	11397643
chr10	11746195	11746983
chr10	12727496	12728246
chr10	12889749	12890180
chr10	13834846	13835356
chr10	14415898	14416531
chr10	15157642	15158289
chr10	16891150	16892031
chr10	17080249	17080835
chr10	18311958	18312887
chr10	19630533	19631608
chr10	22901466	22902387
chr10	22901466	22902751
chr10	23654375	23654788
chr10	24387296	24387738
chr10	26598128	26598990
chr10	28402239	28402704
chr10	28504622	28505691
chr10	29519886	29520582
chr10	29943472	29944194
chr10	31261766	31262382
chr10	35010250	35010887
chr10	35084754	35085167
chr10	35463287	35464264
chr10	38637852	38638274
chr10	44542867	44543439
chr10	44817451	44818181
chr10	45787318	45787863
chr10	55568233	55569050
chr10	57953371	57954088
chr10	61019845	61020528
chr10	63795556	63796358
chr10	65671499	65672505
chr10	74022189	74022741
chr10	74643420	74644232
chr10	74708277	74709105
chr10	75598406	75599113
chr10	77669878	77670877
chr10	78231030	78232019
chr10	80202535	80203452
chr10	80409302	80409803
chr10	82461989	82462439
chr10	82780970	82781371
chr10	84979703	84980337
chr10	85837385	85838158
chr10	86950633	86951549
chr10	87635418	87635820
chr10	88822034	88822864
chr10	89908304	89908786
chr10	92147499	92148461
chr10	92147728	92148461
chr10	98201438	98202025
chr10	98330821	98331538
chr10	99167014	99167487
chr10	99883023	99883665
chr10	100184980	100185790
chr10	101684513	101685013
chr10	104379379	104380360
chr10	106642971	106643635
chr10	106949336	106949976
chr10	109304997	109305687
chr10	111013829	111014471
chr10	114657920	114658184
chr10	115168308	115168860
chr10	115821168	115821981
chr10	116662019	116662395
chr10	118967913	118968474
chr10	119034491	119035230
chr10	120365720	120366489
chr10	121010326	121011098
chr10	121207300	121207836
chr10	121454461	121455041
chr10	121717798	121718408
chr10	123776396	123776833
chr10	124547193	124548158
chr10	125382036	125382846
chr10	125698970	125699521
chr10	127273555	127273982
chr10	128916095	128916963
chr10	131225268	131226050
chr10	131698285	131698871
chr10	133343520	133344373
chr10	134178622	134179116
chr10	134682827	134683268
chr10	134958059	134958428
chr10	135052439	135053045
chr10	135131931	135132488
chr11	533329	534474
chr11	2292419	2293948
chr11	6261144	6261584
chr11	8286409	8286961
chr11	9825347	9826028
chr11	13443196	13444248
chr11	13443461	13444248
chr11	14185043	14185596
chr11	15227559	15228252
chr11	26348526	26349101
chr11	27265054	27265730
chr11	29160426	29161284
chr11	30792571	30793133
chr11	31590457	31590973
chr11	34964604	34965428
chr11	36094217	36094672
chr11	36131234	36132439
chr11	36349735	36350181
chr11	39473644	39474219
chr11	44329299	44329768
chr11	44872445	44873169
chr11	46330241	46330689
chr11	46356369	46357423
chr11	47382699	47383847
chr11	47599107	47599667
chr11	48353651	48354980
chr11	50147294	50148036
chr11	50147414	50148209
chr11	58418084	58418894
chr11	60235713	60236518
chr11	60870784	60872020
chr11	61652308	61653020
chr11	62851534	62852088
chr11	64053473	64053869
chr11	64413108	64413772
chr11	65112693	65113768
chr11	65585919	65586610
chr11	65625823	65626476
chr11	68686370	68687097
chr11	68909959	68910558
chr11	68996200	68996862
chr11	69382684	69384139
chr11	70685134	70685887
chr11	71511230	71511828
chr11	71715068	71715538
chr11	72372790	72373365
chr11	73021895	73022420
chr11	74676310	74677201
chr11	74774713	74775321
chr11	75195643	75196354
chr11	75432645	75433152
chr11	75779214	75779833
chr11	75924548	75924979
chr11	76369776	76370384
chr11	77080950	77081759
chr11	78371032	78371666
chr11	78422602	78423110
chr11	78696549	78697444
chr11	78806918	78807385
chr11	81685797	81686483
chr11	82089307	82090485
chr11	82280889	82281597
chr11	82851202	82851478
chr11	82880020	82880620
chr11	83114001	83114385
chr11	83673734	83674489
chr11	83685381	83686003
chr11	86260823	86261250
chr11	86470286	86470873
chr11	91272488	91273322
chr11	93904493	93905008
chr11	100875064	100875520
chr11	102674920	102675623
chr11	107489444	107490398
chr11	109873515	109874024
chr11	110056684	110057257
chr11	111383720	111384589
chr11	111407297	111407768
chr11	117240068	117240623
chr11	118323664	118324200
chr11	121330609	121331241
chr11	123259788	123260572
chr11	123278778	123279498
chr11	124674326	124674836
chr11	125146694	125147274
chr11	126237283	126238191
chr11	126775317	126775917
chr11	126954215	126955392
chr11	126985716	126986733
chr11	127316410	127317279
chr11	128136862	128137567
chr11	128837182	128837806
chr11	129945416	129946142
chr11	130742630	130743490
chr11	130920177	130921009
chr11	131754206	131754932
chr11	132489794	132490737
chr11	133765775	133766481
chr12	776479	777015
chr12	1519586	1520155
chr12	2020384	2021255
chr12	3210600	3210995
chr12	3348141	3348699
chr12	3756685	3757450
chr12	4269473	4270231
chr12	7080949	7081461
chr12	13321906	13322628
chr12	13332136	13332646
chr12	16432386	16433236
chr12	16668299	16668987
chr12	23138780	23139488
chr12	25808510	25809184
chr12	26727338	26727924
chr12	27776709	27777152
chr12	33337008	33337440
chr12	33617329	33618091
chr12	33802903	33804163
chr12	38546169	38546798
chr12	40225995	40226640
chr12	40764067	40764479
chr12	45679452	45680254
chr12	45774226	45775054
chr12	48215745	48216328
chr12	49975978	49976451
chr12	50353361	50353870
chr12	50361668	50362129
chr12	52141457	52142169
chr12	53497482	53498226
chr12	54703543	54704005
chr12	54972680	54973403
chr12	55588266	55589032
chr12	56140954	56141498
chr12	58229227	58229830
chr12	59132026	59132779
chr12	60068193	60068769
chr12	60367150	60368024
chr12	61899977	61900580
chr12	62211789	62212359
chr12	62497705	62498581
chr12	63161502	63161899
chr12	63419759	63420539
chr12	67978335	67979129
chr12	68574491	68575077
chr12	69448501	69449190
chr12	71247143	71247733
chr12	71778305	71778868
chr12	72838451	72839350
chr12	73013008	73013597
chr12	75467989	75468335
chr12	75824182	75825125
chr12	76102923	76103627
chr12	78161349	78161940
chr12	80080191	80080599
chr12	82085510	82086227
chr12	85216802	85217528
chr12	87114110	87114567
chr12	88062423	88062845
chr12	89767743	89768414
chr12	92596754	92597248
chr12	94324060	94324670
chr12	95184232	95185314
chr12	96484889	96485530
chr12	96575844	96576901
chr12	97377219	97377872
chr12	97987456	97987827
chr12	99168794	99169544
chr12	100455591	100456147
chr12	101282111	101282688
chr12	101353266	101354169
chr12	102141041	102141716
chr12	104866977	104867589
chr12	105269872	105270545
chr12	105654096	105654713
chr12	107017084	107017703
chr12	107771060	107771834
chr12	107771060	107772081
chr12	108744976	108745726
chr12	109983250	109984063
chr12	111269688	111270224
chr12	113266391	113266998
chr12	113302669	113303578
chr12	115073341	115074133
chr12	116281227	116281741
chr12	116636045	116636542
chr12	117265379	117265994
chr12	118270253	118270767
chr12	118582932	118583679
chr12	120580454	120580906
chr12	121151161	121151925
chr12	121476979	121477526
chr12	121895285	121896219
chr12	122419234	122419848
chr12	123561148	123561830
chr12	124506183	124506998
chr12	124879371	124880074
chr12	125010162	125010901
chr12	125217571	125218076
chr12	125253209	125253637
chr12	125479573	125480123
chr12	125948543	125949164
chr12	126084100	126084677
chr12	128833819	128834665
chr12	128957780	128958184
chr12	130640091	130640693
chr12	130777702	130778273
chr12	131040649	131041187
chr12	131639718	131640230
chr12	131701428	131701976
chr13	23507396	23508619
chr13	27233192	27233568
chr13	27689027	27689881
chr13	27747220	27747888
chr13	31339550	31340190
chr13	35204105	35204692
chr13	39194314	39194866
chr13	42142011	42142641
chr13	44607880	44608295
chr13	47277296	47278047
chr13	47328755	47329136
chr13	52297090	52297984
chr13	69207426	69207846
chr13	82370088	82370695
chr13	90398095	90398755
chr13	91678986	91679517
chr13	95186230	95186947
chr13	99445072	99445640
chr13	101178088	101178727
chr13	110285588	110286398
chr14	20811304	20811949
chr14	22668441	22669444
chr14	23080481	23081051
chr14	29344714	29345373
chr14	30423093	30424278
chr14	30743564	30744156
chr14	33174337	33174772
chr14	33956096	33957146
chr14	34421783	34422369
chr14	34528389	34529007
chr14	34554204	34555055
chr14	35472102	35472766
chr14	43033797	43034236
chr14	43477935	43478568
chr14	43582611	43583181
chr14	44602722	44603541
chr14	45611186	45611870
chr14	46929097	46929713
chr14	47741520	47742043
chr14	48527895	48528592
chr14	50227048	50227760
chr14	50443392	50443932
chr14	51980175	51981004
chr14	53073322	53074748
chr14	53420388	53421085
chr14	57752225	57752908
chr14	59228605	59229311
chr14	60515876	60516357
chr14	60974985	60975887
chr14	62866825	62867485
chr14	65505906	65506355
chr14	66296584	66297096
chr14	66689568	66690429
chr14	68407808	68408523
chr14	69359602	69360111
chr14	69398292	69398832
chr14	69828439	69829066
chr14	70244615	70245390
chr14	70524599	70525505
chr14	70565719	70566264
chr14	71796649	71797081
chr14	73051044	73051523
chr14	74218867	74219910
chr14	78262192	78262796
chr14	82699739	82700365
chr14	84584431	84585342
chr14	85045354	85045965
chr14	85945895	85946317
chr14	86476329	86477138
chr14	88528314	88529244
chr14	90639556	90640522
chr14	91626128	91626641
chr14	91784676	91785098
chr14	92401375	92401722
chr14	93016060	93016811
chr14	93693756	93694495
chr14	94152075	94152728
chr14	94324011	94325457
chr14	94713372	94714090
chr14	94969448	94970206
chr14	95346102	95346683
chr14	96013548	96014145
chr14	96283498	96284016
chr14	96353200	96353839
chr14	98170053	98170912
chr14	98637314	98638374
chr14	99191793	99192597
chr14	99419326	99419710
chr14	100222853	100223302
chr14	100574806	100575311
chr14	101969842	101970464
chr14	103177670	103178093
chr14	103647399	103648181
chr14	103793774	103794746
chr14	104527532	104528286
chr14	105093422	105094300
chr14	107147045	107147869
chr15	27978328	27979093
chr15	29571338	29572139
chr15	38205830	38206430
chr15	38895486	38896480
chr15	46266916	46267531
chr15	49826887	49827312
chr15	52204617	52205148
chr15	53050550	53051178
chr15	54325551	54326193
chr15	54562071	54562658
chr15	55880873	55881344
chr15	58666639	58667414
chr15	63999596	64000479
chr15	64980811	64981473
chr15	66586346	66587039
chr15	68132252	68132768
chr15	69333003	69333537
chr15	70200655	70201099
chr15	71046358	71047136
chr15	72470383	72470955
chr15	72836547	72837728
chr15	74190007	74190753
chr15	77330031	77330484
chr15	78044657	78045484
chr15	78102657	78103223
chr15	81934120	81934558
chr15	84514232	84515164
chr15	88850098	88850789
chr15	90215198	90215780
chr15	90513954	90514777
chr15	91422160	91422558
chr15	92504269	92505145
chr15	93329086	93329796
chr15	95398911	95399645
chr15	96186976	96187547
chr15	96504784	96505496
chr15	96616893	96617534
chr15	96658028	96658674
chr15	96680917	96681837
chr15	99411783	99412538
chr15	100016293	100016929
chr15	100662015	100662721
chr15	102095443	102095853
chr16	223885	224245
chr16	2560221	2560621
chr16	3265064	3265636
chr16	3735324	3735858
chr16	6904288	6905058
chr16	9548045	9549091
chr16	10971019	10971494
chr16	11144628	11145137
chr16	11284366	11284717
chr16	11891554	11892128
chr16	13078350	13079009
chr16	13170717	13171530
chr16	17116066	17116882
chr16	17381983	17382620
chr16	21694472	21694985
chr16	23359799	23360448
chr16	23462336	23462950
chr16	23493635	23494199
chr16	25518710	25519209
chr16	26679430	26680274
chr16	26716462	26717134
chr16	26720169	26720906
chr16	26983960	26984824
chr16	30427232	30428012
chr16	31482645	31483163
chr16	48024309	48024948
chr16	48848359	48848882
chr16	49040333	49041753
chr16	49855455	49856106
chr16	52364526	52365093
chr16	56557736	56558640
chr16	65612746	65613158
chr16	65718640	65719199
chr16	65983474	65984225
chr16	67307173	67307641
chr16	68117452	68118163
chr16	68718139	68718623
chr16	69329903	69330561
chr16	69833168	69833762
chr16	70193951	70194872
chr16	70451821	70452986
chr16	70954034	70954813
chr16	71026565	71027080
chr16	71178334	71178876
chr16	71511128	71511724
chr16	71648185	71648731
chr16	71892398	71893520
chr16	73562525	73563309
chr16	73610246	73610955
chr16	73760459	73761136
chr16	73945117	73945614
chr16	74226797	74227830
chr16	74992371	74992923
chr16	76459189	76459628
chr16	77475509	77476187
chr16	78244660	78245102
chr16	78980845	78981415
chr16	79808810	79809523
chr16	79948795	79949237
chr16	80049267	80050110
chr16	80069120	80070026
chr16	80546993	80547775
chr16	81696314	81696669
chr16	82067810	82068646
chr16	82380023	82380655
chr16	84455023	84455724
chr16	85570229	85570749
chr16	85690625	85691395
chr16	85822728	85823129
chr16	86319932	86320722
chr16	86647267	86647716
chr16	88452218	88452693
chr16	89198888	89199927
chr17	6158502	6159001
chr17	8017854	8018319
chr17	9480243	9480802
chr17	11068291	11069019
chr17	15885232	15886006
chr17	17090562	17091084
chr17	21247586	21248151
chr17	26910472	26911826
chr17	31458111	31458949
chr17	35429821	35430241
chr17	38782584	38783346
chr17	39983525	39984251
chr17	40659034	40659788
chr17	42513878	42514469
chr17	44158809	44159771
chr17	44938183	44939216
chr17	45305240	45305851
chr17	45811183	45811619
chr17	45844308	45844822
chr17	46721221	46721999
chr17	47853791	47854532
chr17	48986315	48986878
chr17	49376219	49376674
chr17	52219893	52221279
chr17	53371788	53372781
chr17	53394824	53395361
chr17	54518777	54519250
chr17	55804125	55805096
chr17	56164106	56164555
chr17	56453695	56454370
chr17	57081281	57081691
chr17	58513780	58514507
chr17	59003813	59004241
chr17	59310218	59310875
chr17	60651027	60651451
chr17	61111918	61112682
chr17	61136997	61137722
chr17	61370371	61370819
chr17	61682976	61683514
chr17	61912731	61913273
chr17	64566151	64566559
chr17	68037076	68037797
chr17	70162992	70163696
chr17	70536701	70537121
chr17	73042862	73043315
chr17	73769532	73769870
chr17	77008698	77009253
chr17	77529141	77529631
chr17	79349124	79349629
chr17	81152003	81152836
chr18	1231222	1231934
chr18	2752629	2753136
chr18	3073824	3074616
chr18	3326442	3327361
chr18	4071415	4071982
chr18	5100647	5101553
chr18	5765162	5766233
chr18	6227032	6227528
chr18	6238356	6238983
chr18	8279034	8279450
chr18	8807424	8808087
chr18	10100608	10101426
chr18	10234085	10234838
chr18	10864765	10865313
chr18	12336349	12336749
chr18	13822258	13823116
chr18	20145876	20146868
chr18	21139201	21139752
chr18	22329403	22330184
chr18	22585848	22586399
chr18	38710051	38710871
chr18	43411618	43412306
chr18	46388827	46389466
chr18	52045509	52046113
chr18	52255358	52256143
chr18	56448894	56449471
chr18	57694193	57694986
chr18	72538682	72539481
chr18	75910902	75911380
chr18	75924318	75925189
chr18	76366372	76367156
chr18	76827122	76827970
chr18	77467479	77468199
chr19	1144410	1145281
chr19	2138053	2138608
chr19	3227210	3227812
chr19	10837451	10838159
chr19	11852685	11853098
chr19	13635105	13635597
chr19	15203811	15204321
chr19	15367272	15367892
chr19	16448982	16449721
chr19	16731305	16731938
chr19	18620292	18621010
chr19	18767619	18768488
chr19	21619965	21620375
chr19	24065189	24065640
chr19	28175360	28176334
chr19	28483990	28484817
chr19	28674585	28675145
chr19	28803317	28804222
chr19	29486658	29487207
chr19	30571529	30572037
chr19	33282340	33283049
chr19	33900546	33901217
chr19	34105064	34105724
chr19	35613270	35613888
chr19	35639915	35640448
chr19	36377797	36378480
chr19	36406163	36406738
chr19	36758028	36758671
chr19	40252921	40253783
chr19	41397504	41398037
chr19	41831133	41831520
chr19	43871853	43872298
chr19	43897067	43897673
chr19	44283417	44283840
chr19	45163198	45163697
chr19	45619123	45619717
chr19	46167276	46168332
chr19	46377782	46378352
chr19	47162995	47163472
chr19	47974306	47974766
chr19	49264324	49266078
chr19	49669352	49671329
chr19	50717408	50718007
chr19	50983036	50983960
chr19	50983172	50983960
chr19	51243573	51244618
chr19	51825468	51826811
chr19	52226308	52226866
chr19	52305554	52306008
chr19	54276463	54277152
chr19	54760366	54761326
chr19	55808669	55809212
chr19	57164359	57165010
chr19	57344742	57345302
chr19	57789734	57790258
chr19	57834150	57834593
chr19	59064884	59065993
chr20	679927	680496
chr20	5852779	5853822
chr20	7679672	7680515
chr20	10958008	10958543
chr20	14210581	14211175
chr20	15011840	15012401
chr20	19098259	19098695
chr20	19210188	19210783
chr20	19758688	19759670
chr20	21757388	21758142
chr20	31611785	31612560
chr20	31763351	31764361
chr20	33587988	33588996
chr20	33593271	33593744
chr20	37049887	37050628
chr20	37493492	37493886
chr20	41774161	41774560
chr20	42832093	42832628
chr20	43517937	43518616
chr20	44064359	44064943
chr20	44674693	44675938
chr20	44674693	44676158
chr20	46896194	46896663
chr20	47230059	47230461
chr20	47252251	47252600
chr20	47517547	47518137
chr20	48207731	48208355
chr20	50179981	50180468
chr20	50216451	50216961
chr20	52894657	52895426
chr20	53866891	53868033
chr20	55887400	55888247
chr20	55887650	55888247
chr20	56152909	56154085
chr20	56357225	56357849
chr20	57216586	57217000
chr20	57458183	57459067
chr20	58163121	58163633
chr20	58953871	58954517
chr20	58953871	58954658
chr20	59586981	59587522
chr20	60089534	60090144
chr20	61325108	61325427
chr20	61376494	61377100
chr20	61529370	61530155
chr20	61684482	61685477
chr20	61711814	61712446
chr20	62222292	62222970
chr20	62907686	62908538
chr21	10982786	10983503
chr21	16538281	16539031
chr21	26086210	26086675
chr21	36990415	36991045
chr21	40278663	40279149
chr21	40550370	40550921
chr21	40970909	40971406
chr21	41557071	41557906
chr21	42551923	42552340
chr21	42721021	42721770
chr21	45959775	45960511
chr21	46291680	46292392
chr22	17680170	17680718
chr22	18021563	18022088
chr22	19646336	19647365
chr22	20920665	20921134
chr22	24400124	24400571
chr22	25856535	25857819
chr22	29777035	29777449
chr22	29855418	29855862
chr22	31482877	31483275
chr22	37568832	37569266
chr22	38708703	38709461
chr22	42210356	42211019
chr22	42833328	42833993
chr22	45761762	45762490
chr22	46789909	46790382
chrX	2996208	2996859
chrX	3936434	3937440
chrX	9851026	9852124
chrX	11986328	11986758
chrX	12041119	12041724
chrX	12353764	12354617
chrX	13372852	13373632
chrX	13527380	13527835
chrX	14851622	14852239
chrX	17355737	17356250
chrX	17638397	17638969
chrX	19116312	19116901
chrX	20617312	20618331
chrX	22649828	22650402
chrX	24803599	24804066
chrX	30463636	30464370
chrX	30598638	30599142
chrX	34889019	34889760
chrX	36350907	36351502
chrX	40165857	40166800
chrX	42159305	42160026
chrX	44020531	44021258
chrX	63252267	63253090
chrX	66953600	66954168
chrX	67908258	67908735
chrX	68764329	68765409
chrX	70888176	70888643
chrX	71153411	71154069
chrX	76296895	76297741
chrX	76709290	76709832
chrX	77358924	77360382
chrX	79434400	79434997
chrX	87796181	87797016
chrX	96271384	96272280
chrX	96941309	96942369
chrX	102854690	102855409
chrX	102987556	102988635
chrX	107383093	107383706
chrX	112057133	112058096
chrX	115995786	115996566
chrX	117199984	117200845
chrX	117644640	117645269
chrX	117920444	117921025
chrX	119160435	119161052
chrX	119667957	119668623
chrX	120345190	120345664
chrX	120396121	120397024
chrX	126556008	126556685
chrX	127076486	127077386
chrX	129355912	129356333
chrX	129996616	129997317
chrX	132908657	132909189
chrX	135263758	135265002
chrX	135487420	135487933
chrX	138194952	138195698
chrX	139802246	139803031
chrX	140278739	140279291
chrX	142064794	142065340
chrX	142068624	142069215
chrX	145243812	145244237
chrX	147317505	147317899
chrX	147576326	147577049
chrX	148440172	148440709
chrX	149525971	149526539
chrX	149933537	149934212
chrX	153310494	153311321
